# Supplementary material for: Manual versus machine: How accurately does the Medical Text Indexer (MTI) classify different document types into disease areas?
Source: PLoS One. 2024 Mar 13;19(3):e0297526. doi: 10.1371/journal.pone.0297526 (PMC10936797; doi:10.1371/journal.pone.0297526)
Supplement: S1 Appendix — (ZIP) [file pone.0297526.s001.zip]

Archive with 13 entries (11 files):
- data/
- data/data-files.txt
- data/grant.xlsx
- data/indications.xlsx
- data/patent.xlsx
- histograms_no_of_codes/
- histograms_no_of_codes/histograms.txt
- histograms_no_of_codes/hist_man_d.pdf
- histograms_no_of_codes/hist_man_g.pdf
- histograms_no_of_codes/hist_man_pt.pdf
- histograms_no_of_codes/hist_mti_d.pdf
- histograms_no_of_codes/hist_mti_g.pdf
- histograms_no_of_codes/hist_mti_pt.pdf
