# Supplementary material for: Manual versus machine: How accurately does the Medical Text Indexer (MTI) classify different document types into disease areas?
Source: PLoS One. 2024 Mar 13;19(3):e0297526. doi: 10.1371/journal.pone.0297526 (PMC10936797; doi:10.1371/journal.pone.0297526)
Supplement: S1 Appendix — (ZIP) [file pone.0297526.s001.zip › data/data-files.txt]

1) Each data type has its own spreadsheet.

2) The tab input contains the data that was coded, as well as text lengths.

3) The other tabs contain the manual coding and the MTI output respectively.

4) "_ag" refers to data aggregated to the second level (eg C01) and "present" refers to data aggregated to the first level (ie C itself).

5) If calculating precision or recall for a datapoint would necessitate divison by zero then the datapoint is dropped.

6) A code may only be counted once per datapoint - so if, for instance, a code is aggregated and produces multiple instances of the same code then duplicates of this code should not be considered.

7) Occasionally C branch codes may also aggregate to codes in other branches, such as F. Where this occurs these codes should be disregarded.
