# Supplementary material for: Manual versus machine: How accurately does the Medical Text Indexer (MTI) classify different document types into disease areas?
Source: PLoS One. 2024 Mar 13;19(3):e0297526. doi: 10.1371/journal.pone.0297526 (PMC10936797; doi:10.1371/journal.pone.0297526)
Supplement: S1 Appendix — (ZIP) [file pone.0297526.s001.zip › data/grant.xlsx]

## Sheet: input
ID	APPLICATION_ID	Title	ABSTRACT_TEXT	ABSTRACT_COUNT	above_median
1	7676937	An effort to create Factor IX expression vectors with sustained expression.	A significant barrier to successful non-viral gene therapy results from the dramatic decrease in foreign transgene expression after introduction in mammalian systems. Many questions have been asked about chromatin modulation in gene silencing, but there is little knowledge of what exactly controls where nucleosomes sit on DNAand how this knowledge can be applied to therapeutic vector design. Hemo…	1938	0
2	7749120	Dietary supplements and aging muscle: specific amino acids to combat sarcopenia	Sarcopenia, the decline in muscle mass and strength with aging, is multifactorial, due partly to the decreased response of skeletal muscle to dietary protein as well as increased pro-inflammatory cytokines. Oral intake of particular amino acids shows promise to counteract muscle loss in older adults. Specifically, leucine acutely stimulates protein synthesis via mTOR cell signaling pathways, wher…	2654	0
3	7748403	Daily Support Processes in Breast Cancer Couples	The proposed research presents a set of career development and research experiences to facilitate the applicant's long-term goal of becoming a health psychology researcher and focuses on the study of support processes in close relationships. Career development and research activities are designed to facilitate and enhance the applicant's knowledge of (a) models of dyadic reports of support receip…	4380	1
4	7752947	The Role of Self-Expansion as a Potential Aid in Smoking Cessation	The proposed research focuses on the hypothesized overlap between the craving and reward experienced during nicotine addiction and the craving and reward experienced in social self-expansion in the context of close relationships. A series of two functional Magnetic Resonance Imaging (fMRI) experiments are proposed to examine whether nicotine and self-expansion (as elicited by novelty and challeng…	2779	1
5	7808402	Discrimination of communication sounds in auditory scenes	Effective vocal communication requires the ability to detect and discriminate vocalizations from a background of distracting sounds. A prominent and effective distractor in human communication is the speech of others. However, even in a crowded room, a listener can focus on a single speaker and ignore the rest of the crowd. This ability to parse an auditory scene is severely impaired in patients …	2224	0
6	7806699	Genetic Mechanisms of Cranial Bone Development	The cranial bones protect the brain and are associated with pathologies ranging from congenital cranial bone anomalies to acquired traumatic or post-surgical skeletal defects. Thus, studying cranial bone development has clinical implications in addition to offering major mechanistic insights. Cranial bone progenitors, primitive cells destined to become the bone matrix-secreting osteoblasts, requi…	2865	1
7	7754538	Molecular Regulation Of MAP3 Kinase1 in Ocular Morphogenesis	Tissue morphogenesis is a highly organized and evolutionarily conserved process controlled by the temporal and tissue-specific activation of signal transduction pathways. An essential step for vertebrate ocular surface morphogenesis is the transient closure and then reopening of eyelid. The temporary closed eyelid ensures a mlcroenvironment favorable for the maturation and development of cornea, …	2789	1
8	7754718	Manipulation and Transfection of Mitochondrial DNA	Within the last thirty years, appreciation for mitochondrial genetics has expanded greatly because of discoveries demonstrating mitochondrial DNA (mtDNA) mutagenesis as causative for many pathologies affecting skeletal muscle, cardiac muscle, and the central and peripheral nervous systems. mtDNA mutagenesis has also been implicated in the process and phenotypic manifestations of aging. A major ba…	2447	0
9	7805711	Peer Influence and Adolescent Girls'Eating Risk Behavior: An Experimental Design	Particularly among girls, the adolescent transition presents a unique vulnerability period for the development of eating risk behaviors that ultimately become very strong predictors of later eating pathology. Recent research has suggested that eating risk behaviors may be promoted by peer influence processes. However, this hypothesis has not been rigorously tested. This proposal will extend previ…	2841	1
10	7806979	Diffusion Tensor Imaging to Define CNS Injury in Children with Brain Tumors	Brain tumors are the second most common type of cancer in children, affecting approximately one in every 30,000-40,000 children in the U.S. (Singer &Byrne, n.d.). Neurocognitive deficits are common late effect of treatment, evident along cognitive and quality of life (QOL) domains. The overall objective of this study is to determine whether children treated with high-dose chemotherapy with autolo…	2720	0
11	7673175	Population-Specific Genetic Determinants of Susceptibility to Chemotherapies	The paradigm of individualized drug therapy based on an individual's unique genetic make-up is especially desirable in the field of hematology/oncology, where the therapeutic index is often narrow, and the consequences of chemotherapy drug toxicity can be life-threatening. If clinicians could better predict which individuals are at the greatest risk of suffering chemotherapy-related toxicities, t…	3207	1
12	7751387	Control of Adipogenesis by Arginine Methyltransferases	The prevalence of obesity and its complications, including metabolic diseases such as diabetes, are ever growing and major health concerns. Much effort has been focused on defining the formation and function of adipose tissue and progress has been made in defining specific genes involved in the regulation of adipose. The adipose tissue is an endocrine organ whose development at the molecular leve…	2263	0
13	7675521	Impact of early nutrition on neural mechanisms of signal processing	This research examines the impact of early nutrition on the cognitive aspects and brain mechanisms of signal processing. Early nutritional deficit is known to impair cognition in humans and animals by constraining neural growth. Signal processing is essential to sociality and is dependent upon three specific cognitive abilities which are likely mediated by separate though interconnected regions o…	2008	0
14	7809213	Population genetics of deleterious polymorphism in human populations	Despite many association studies of single nucleotide polymorphisms (SNPs) and disease, the genetic basis of most common disease is poorly understood. One possible reason for this is that disease-causing SNPs are evolutionarily disadvantageous, and as a result, a large number of individually rare mutations cause disease. It is difficult to study the relationship between rare genetic variants and …	2562	0
15	8068526	Mechanisms of Antiviral Innate Immunity in Drosophila melanogaster	Viruses such as measles, influenza, and HIV cause considerable morbidity worldwide. New emerging viruses are a constant threat because of the speed of their spread and their potential to cause widespread disease before therapies can be developed. Not much is known about innate immune responses against viruses. The immune signaling pathways in Drosophila are highly conserved with immune pathways i…	2242	0
16	7837744	Molecular Genetic Mining of the Aspergillus Nidulans Secondary Metabolome	Secondary metabolites are a remarkably rich source of medically useful compounds. It is, consequently, of great value to identify new secondary metabolites and to develop methods to increase secondary metabolite production. In fungi, the genes of particular secondary metabolite biosynthetic pathways are usually clustered together, and sequencing of the genomes of several species of the filamentou…	2551	0
17	8063114	Activation of B Cells by Host Toll-Like Receptor Ligands	B cells isolated from the B cell receptor (BCR) transgenic model AM 14 recognize a prototypic autoantigen, lgG2a, with relatively low affinity, and are relatively unresponsive to most lgG2a-containing immune complexes (IC). However, these rheumatoid factor producing B cells proliferate vigorously in response to IC consisting of lgG2a bound to DNA- or RNA-associated autoantigens via a mechanism th…	2586	0
18	8109296	Research Project 3: Role of the NF-kB/Rel in Mammary Carcinogenesis	The incidence of breast cancer has risen over the past 50 years, and it is now the second leading cause of death among American women. In an attempt to find the reasons for this increase in incidence, genetic, environmental and dietary factors are being studied. The NF-KB family of dimeric transcription factors, which controls genes critical for neoplastic transformation, cell proliferation and s…	3349	1
19	7914270	Gas Supply, Demand and Middle Ear Gas Balance	GAS SUPPLY, DEMAND AND MIDDLE EAR GAS BALANCE From the results of studies in monkeys, we developed a multi-level, interactive, feedback model to describe the efficiency of middle ear (ME) pressure-regulation and the pathophysiological consequences of disregulation. That model requires knowledge only of system geometry and the physiochemical properties of represented gases and tissues to predict t…	2234	0
20	7934899	Regional Training Center for Tropical Disease Research in Quito-Ecuador	The lack of adequately trained scientists and research infrastructure is the under lying cause of the lack of basic knowledge to guide the implementation and evaluation of effective public health programs as well as informed health policies in Ecuador. The overall objective of this proposal is to obtain biological and clinical information that will improve current Chagas disease control efforts i…	2997	1
21	8082543	Novel Model for HIV Latency in Primary Memory T Cells	The long-term persistence of HIV in a latent state in memory T cells in patients treated with HAART prevents the eradication of HIV and forces patients to remain on HAART for their whole life. While the transcriptional regulation of HIV has been extensively studied in transformed cell lines, our understanding of how latent HIV infection occurs in primary memory CD4 T lymphocytes is rudimentary. T…	1977	0
22	7979201	Linking the behavior of individual host cells to their transcriptional signatures	Linking the behavior of individual host cells to their transcriptional signatures in tuberculosis Tuberculosis is an infectious disease of enormous proportions with no effective vaccine and the emergence of extensively drug resistant strains. Major holes in our understanding of its pathogenesis present roadblocks to new therapeutic and preventive interventions. My laboratory has developed zebrafi…	1992	0
23	8070158	Translating Theory to Practice to Diversify the Biomedical Research Community	The historical approaches to training biomedical scientists have been very successful at creating a talented, creative, community of scientists, but have failed to produce meaningful improvement in the participation of individuals from underrepresented racial and ethnic minority (URM) groups in this community. The thesis of this proposal is that the absence of change is an unintended consequence …	2788	1
24	8003742	Regulation of androgen receptor activity in prostate cancer cells in an aged mous	Prostate cancer is the most common non-dermatological malignancy in the United States, the second leading cause of cancer-related death in American males, and has one of the strongest relationships with age of any human malignancy. One of the most common therapies for advanced prostate cancer is androgen deprivation via chemical or physical castration. Unfortunately, most patients relapse and con…	4080	1
25	7912731	Deciphering the Histone Code by Mass Spectrometry and High Dimensional Statistics	The project aims to determine the precise relationship between combinations of post- translational modifications (PTMs) on chromatin and gene expression. It is known that PTMs on chromatin play a major role in memory formation and addiction. Individual histones may bear various combinations of PTMs, and the histone code hypothesis proposes that combinations of PTMs may have specific effects on ge…	2260	0
26	8002360	Proteoglycan-4:A novel protein regulating skeletal actions of parathyroid hormone	Intermittent parathyroid hormone (PTH) (1-34) is currently the only anabolic agent approved for the treatment of osteoporosis, and is actively under clinical investigation to treat localized osseous defects in the oral cavity and other skeletal sites. Studies have attributed PTH anabolic actions to mechanisms that extend beyond direct PTH signaling in osteoblastic cells. An evolving theory is tha…	3398	1
27	7806869	Maternal Intestinal Infections and Low Birth Weight in a Rural Indian Cohort	Thirty percent of Indian newborns are low birth weight despite a large-scale national program providing nutritional supplements to pregnant women (UNICEF, 2008). Low birth weight and preterm delivery are highly correlated and continue to be among the major refractory causes of infant mortality and childhood morbidity (Gutbrod et al, 2000). Given these statistics, it is extremely important to dete…	1921	0
28	7805988	Genetic targeting of CGRP actions in a murine model of migraine	Migraine is a highly prevalent and disabling neurological pain disorder. Calcitonin gene-related peptide (CGRP) is now strongly implicated in migraine;however, its exact role in the pathophysiology of migraine remains elusive. The long-term goal is to identify novel therapeutic targets for the management and treatment of migraine based on the scientific knowledge gained from the study of animal m…	3298	1
29	8006105	Evaluating self-protection of Th17 cells against HIV-1 by CCR5 Ligands Synthesis	HIV is the virus that causes AIDS. HIV/AIDS has claimed and continues to claim millions of human lives worldwide, but there are still no effective vaccines to control the pandemics. While our knowledge of HIV pathogenesis has increased during the past few years, we have recently begun to learn more about the devastating effects of HIV infection on the specific immune cells in the gut mucosa. The …	2746	1
30	8007172	Dual drug high dose PLGA-lipid hybrid nanoparticles for drug delivery	One third of breast cancer patients initially diagnosed with early stage of the disease will end up with cancer recurrence and require further treatment;the median survival rate of patients with metastatic breast cancer patients is 2 years. The response rate of breast cancer to first line chemotherapies is encouraging, but the majority of patients progress in 7-10 months. Response to subsequent c…	3268	1
31	8008640	The Role of Cytokine Signaling in Arsenic Induced Insulin Resistance	Arsenic is a naturally occuring metal that has contaminated the ground water of Western, Midwestern and Northeastern areas of the United States, largely as a result of minerals dissolving from weathered rocks and soils. Arsenic has been recognized as a human toxicant since ancient times and has been linked to the development of skin, kidney, lung, bladder, and liver cancers. Additionally, a varie…	2345	0
32	7913900	In Vivo Gene Therapy for Treatment of Osteoarthritis	Aberrant bone formation, a primary factor in osteoarthritis (OA) joint pathology, is a key issue when proposing treatments for the clinical symptoms associated with OA. In rheumatoid arthritis (RA) research, inhibition of Dkk-1, an antagonist of the canonical Wnt signaling pathway, reversed the bone destructive effect in a transgenic mouse model of RA, but induced the formation of osteophytes, or…	3195	1
33	7911341	3D Microvascular Networks in Biomaterials Fabricated with Sacrificial Structures	One of the major limitations of current tissue engineering technology is the lack of 3D vascularlized artificial tissue constructs. As tissue engineers attempt to form thicker cell- laden constructs, an internal microvascular network to provide nutrients (via media or blood) to cells deep within the construct will become necessary. While techniques derived from the semiconductor industry have bee…	2404	0
34	7763992	Coronary Vessel Development, Adaptation and Therapeutic Interventions	The fact that ischemic heart disease is the leading cause of morbidity and mortality in the industrial world highlights the importance of the coronary vasculature. This proposal considers the importance of coronary vessel growth as essential, not only during early development, but also in the adult heart faced with various stresses, e.g. hypertrophy, ischemia, hypoxia and chronic exercise. Moreov…	2996	1
35	7786748	Intranasal Glutathione in Parkinson's Disease	The stated objective of this research career development award (K01) is to provide research training support for CAM practitioners with clinical doctorates, who have had limited opportunity for research training, but a strong desire to pursue a career in CAM research. Having seven years of clinical expertise in the field of CAM neurology as a Naturopathic Doctor (ND) and consistent clinical resea…	3104	1
36	8071496	Sex/Drug Tourism at the US/Mexico Border: Social Network Influences on HIV Risk.	The purpose of this Mentored Research Scientist Development Award (K01) is threefold. This award will allow me to: 1) learn a new skill set (social network analysis;SNA), 2) broaden my understanding of the social epidemiology of HIV among drug users in a new cultural and environmental context (the US/Mexico border), and 3) facilitate my transition to becoming a productive NIH-funded independent i…	3802	1
37	7989286	Collagen X and heparan sulfate proteoglycan in the hematopoietic stem cell niche.	I developed an interest in the complexities of cell biology and immunology during my undergraduate studies at Drexel University, which I continued to foster after my undergraduate studies, where I worked at the University of Pennsylvania in the Department of Infectious Diseases in Medicine engineering and characterized various novel Vaccinia virus vectors to be used as live vaccine prophylactics.…	5400	1
38	7791102	The Roles of FGF9 and FGF18 in Skeletal Development	Skeletal dysplasias constitute an important group of congenital birth defects. Children with these disorders may die in infancy, and survivors may have malformations and disabilities that significantly impact their quantity and quality of life. Craniosynostosis and chondrodysplasias are skeletal dysplasias caused by activating mutations in fibroblast growth factor receptors (Fgfrs), highlighting …	2384	0
39	7770428	Role of RAGE in Transfusion Mediated Acute Lung Injury	This proposal describes a 5 year training program for a career in investigative medicine in Pulmonary Diseases with the long term goal of establishing a research program within the field of acute lung injury. The applicant has finished a fellowship in Pulmonary, Allergy and Critical Care Medicine at the University of Pittsburgh and is currently completing a research fellowship at the University o…	2565	0
40	7946126	Development of a Behavioral Team Intervention for Obsessive Compulsive Disorder	Exposure-based treatments are the most effective psychosocial treatments available for anxiety disorders, and Exposure and Response Prevention (ERP) is the treatment of choice for OCD. Despite the efficacy of these treatments, services are difficult to access outside of anxiety specialty clinics and not accessible to low SES populations resulting in very few patients who actually receive this tre…	3742	1
41	7960961	Structural and Functional Characterization of Otoferlin	The aim of this project is to determine the functional and structural properties of the hearing associated protein otoferlin. This protein is believed to directly regulate membrane fusion and the resultant neurotransmitter release from inner hair cells in the cochlea. Mutations in otoferlin result in profound hearing loss at birth. However, the exact role of otoferlin in hearing is not well under…	2228	0
42	8028679	The use of patient-specific iPS cells to identify osteoclast defects in CMD	More than 300 rare genetic bone diseases have been identified but treatment for these disorders is usually limited because little of their pathogeneses is known. Current methods for studying these disorders include animal models or generating bone cells from patient blood or bone marrow. However, collecting specimens repeatedly from patients is often impractical and may be unethical, while animal…	3432	1
43	7871749	Time Resolved Breast Imaging Using a Combined MRI and Optical Tomography Approach	Primary systemic (neoadjuvant) therapy is routinely used for locally advanced breast cancer patients before surgery to down-stage the disease and increase the chances of a successful outcome. Many patients though do not respond to neoadjuvant therapy, and may be better off switching to a different treatment regime, or progressing to surgery immediately. However, therapy monitoring is difficult be…	3400	1
44	7872631	Role of Nrf2 in immunotoxicity by food additives and environmental contaminants	Recent studies demonstrate that nuclear factor erythroid 2-related factor 2 (Nrf2) plays a critical cytoprotective role in countering oxidative and electrophilic cellular stresses. Nrf2 is activated by a variety of chemicals, including environmental contaminants such as arsenic, cadmium, nickel, cigarette smoke, and diesel exhaust, as well as industrial byproducts, such as tetrafluoroethylcystein…	2830	1
45	7788630	The Role of Alternative Splicing Factor Sfrs10 in Neural Development	Through alternative splicing a single gene can generate functionally diverse set of proteins. Indeed, AS is invoked to reconcile the difference between the relatively few (~24,000) protein coding genes in the human genome to its vast proteome. Interestingly, of all the mammal tissues, the central nervous system (CNS) has the highest degree of AS. Thus, it is generally accepted that AS plays a cru…	2865	1
46	7950398	Investigating the Role of a Lifestyle Intervention on Novel Estrogen Biomarkers	Background: There is a large accumulation of evidence implicating estrogen in breast and endometrial cancer development. Estrogen metabolites within the catechol estrogen (CE) pathway, in particular hydroxy estrogen (HE) quinones, are capable of forming DNA adducts which may lead in certain instances to DNA mutations. Thus, the biological plausibility of the involvement of the HE quinones in the …	3707	1
47	7894318	Top-Down vs Bottom-Up Information Flow in the Parietofrontal Network for Reaching	My long term goal is to elucidate the neural mechanism underlying reaching behavior and apply this scientific knowledge to a neural prosthesis to restore reaching for amputees and paralyzed patients. The posterior parietal cortex (PPC) and dorsal premotor cortex (PMd) are anatomical nodes located in the parieto-frontal network implicated in visually guided reaching. Recently, it was demonstrated …	3446	1
48	7762314	Biobehavioral Foundations and Development of Cognitive Competence	Six complementary and collaborative projects are proposed, with a common scientific and administrative core, to elucidate the nature and emergence of cognitive competence as it is manifest across human and nonhuman primate species, across developmental periods, and across different groups (e.g., individuals with ADHD). The present application benefits from substantial collegiality between investi…	1565	0
49	7937450	ENDOTHELIN CONTROL OF RENAL HEMODYNAMIC AND EXCRETORY FUNCTION	Salt-sensitivity or salt-dependent elevations in blood pressure are evident in a majority of the human population. Renal defects in the control of sodium excretion are known to be major contributors to the development of salt-dependent hypertension. Work conducted by each of the Project Leaders over the past 10 years has provided important Information about the powerful role of the renal endothel…	2271	0
50	8102354	Project 2	American Indians (Al) have the highest smoking rates of any ethnic group in the US (40.8%), followed most closely by African Americans (24.3%) and Whites (23.6%). Additionally, Al women are the only group in whom smoking prevalence has increased over the past two decades, from 34.1% to 40.9%. Smoking rates among Al smokers vary by region and are highest in the Northern Plains 44.1%, and lowest in…	2098	0
51	7942545	Core Support for Vision Research	Columbia University has a large and vibrant vision research community supported by the National Eye Institute, with 20 qualifying grants. Vision research at Columbia ranges across a huge gamut of topics, from genetic studies of retinal and visual brain development in Drosophila and mice to epidemiological studies of the behavior of patients with eye disease. Computational, neurophysiological, lig…	1705	0
52	8063303	Subjective Symptoms after Treatment of Lyme Disease	Symptoms Lyme disease is the most common tick-borne infection in North America. Although the outcome after treatment is generally excellent, some patients complain of persistent subjective symptoms such as fatigue, musculoskeletal pains, or problems with concentration and memory despite resolution of the objective signs of the disease. However, these symptoms are also common in the general popula…	2101	0
53	7884715	Regulation of sensory cell specification in the developing cochlea	The development of the organ of Corti is a tightly regulated process, in which a small "prosensory" domain of the cochlear duct is sorted into various types of hair cells and support cells. While it known that intercellular signals, like Notch and FGF, are required at several steps in cochlear development, their precise roles and relationship at the stage of sensory cell specification are not cle…	2135	0
54	7891020	Role of JAK2 in Innate Immunity	Porphyromonas gingivalis is considered to be one of the major etiologic agents of periodontal diseases. Studies assessing the host inflammatory response to P. gingivalis have demonstrated that the innate immune receptors, TLR2 and TLR4, are the major TLRs involved in the recognition of both the LPS and various pathogen associated molecular patterns isolated from P. gingivalis. However, as demonst…	3432	1
55	7782226	Mechanisms by which Obesity in Pregnancy Leads to Obesity in Offspring	An increasing number of studies in humans and rodents demonstrate that the abnormal intrauterine metabolic milieu associated with obesity in pregnancy can have long-lasting effects on the development of obesity and diabetes in offspring. Both human and animal studies show that maternal obesity significantly increases fetal and neonatal adiposity and that offspring of obese mothers have a very hig…	2747	1
56	7937156	Development of Molecularly Targeted Imaging Agents for KRAS activity in vivo	Activating mutations in KRAS are the most common oncogenic mutations in human cancers, present in virtually 100% of pancreatic cancers, in 30% of lung cancers, as well as in a variety of other malignancies. One approach to treating such cancers may be to target biochemical-signaling pathways that are regulated by KRAS. Notably, the PI3K and MEK signaling pathways are regulated by KRAS and specifi…	2736	0
57	7986445	HIF-alphia in Cr(VI) carcinogenesis	Although the carcinogenicity of Cr(VI) has been well documented by studies both in vitro and in vivo, its mechanism of action remains to be investigated. Our recent studies indicate that Cr(VI) induces HIF-11 activation. MAP kinase p38 and reactive oxygen species (ROS) are involved in this process. HIF-11 is a key regulatory protein for angiogenesis, which is a physiological process involving the…	2526	0
58	7983213	Alternative Pathway of Complement Activation in Age-Related Macular Degeneration	The long-term goal is to understand the fundamental basis of complement signaling in the eye, and how misregulation in this process leads to pathology, to ultimately aid in the development of therapeutic approaches for devastating blinding diseases. Age-related macular degeneration (AMD) occurs in two forms, dry and wet. Dry AMD is characterized by drusen, RPE damage, and photoreceptor cell loss.…	3825	1
59	7898378	Regulation of insulin-like growth factors by the ER chaperone GRP94	Insulin-like growth factors (IGFs) mediate differentiation decisions during embryonic development, cell growth signaling and responses to metabolic stress. We found that the production of these important growth factors is dependent on the activity of the endoplasmic reticulum chaperone glucose regulate protein 94 (GRP94), which is essential for their biosynthesis. GRP94 is different from other mo…	2387	0
60	7848517	Genetic Studies of Uterine Leiomyomata	Uterine leiomyomata, or fibroids, are the most common pelvic tumors in females and occur in a minimum of 20- 25% of women of reproductive age. Although benign neoplasms, they constitute a major public health problem as 25-50% of affected women experience debilitating symptoms including excessive menstrual bleeding and pelvic discomfort as well as reproductive failure. Fibroids are the major indic…	3454	1
61	7931855	Novel Cultivation Methods for the Domestication of Vaginal Bacteria	The microbiota of the human vagina can profoundly affect the health of women and neonates. For instance, women with the condition bacterial vaginosis (BV) have increased risks of acquiring sexually transmitted infections such as HIV, and pregnant women with BV have increased risk of preterm birth. Our understanding of BV is hampered by the failure to cultivate many of the bacteria associated with…	4345	1
62	7887689	R-Ras signaling in vascular biology	Support is requested to analyze the interaction between the Ras family small GTPase R- Ras and a novel effector molecule, RLIP76;the effect of this interaction on R-Ras signaling;the mechanisms by which R-Ras/RLIP76 interactions and signaling regulate vascular cell spreading, migration, proliferation and differentiation;and the roles of this signaling node in angiogenesis and injury-induced neoin…	3775	1
63	8074719	Understanding Health Disparities in the Progression of Type 2 Diabetes	It is well-established that modifiable, lifestyle-related behaviors including smoking, alcohol, diet, and physical activity greatly contribute to the risk of most common physical health conditions. The recent, almost epidemic increase in the prevalence of diseases associated with these health behaviors, especially hypertension, type 2 diabetes, cardiovascular disease (CVD), and growing disparitie…	4043	1
64	7779093	Early Nurse Detection of Delirium Superimposed on Dementia (END DSD)	Delirium is an acute, reversible change in mental status that occurs in over 40% of persons with dementia. Delirium superimposed on dementia (DSD) leads to increased mortality, increased costs, nursing home placement, early re-hospitalization, and functional decline. Delirium in persons with dementia appears to substantially worsen outcomes in persons with dementia----who are already burdened wit…	2915	1
65	7785009	Transcriptional regulation of aging in the adult neural stem cell niche	The goal of this proposal is to elucidate cellular and molecular mechanisms that specify the adult stem cell niche (SCN) in the CNS that harbors stem cells throughout life. The SCN is situated in the anterior subventricular zone where newly born neurons derived from adult stem cells migrate through the rostral migratory stream (RMS) to the olfactory bulb (OB) and differentiate into interneurons. …	2467	0
66	7774553	Immunoregulatory effects of novel mTOR inhibitors	The goal of this project is to study how a novel class of cancer therapeutics impact lymphocyte function. These compounds are active-site inhibitors of the bserine/threonine kinase mTOR (mammalian target of rapamycin). The mTOR kinase is present in two complexes, termed mTORC1 and mTORC2, with distinct substrates and function. The natural compound rapamycin is a selective mTOR inhibitor that pote…	2761	1
67	7879729	Modular Model for Studies of Immunosurveillance in Skin Cancer	Skin cancer is the most common class of malignancy in humans. In the United States, there are over 1.5 million cases of skin cancer a year, including those of keratinocytic origin such as basal cell and squamous cell carcinoma, and melanoma. It is well known that the behavior of skin cancer, most notably squamous cell carcinoma (SCC), is markedly affected by the immune status of patients. Iatroge…	3339	1
68	7933435	Evidence based control strategies of Sleeping Sickness vectors	This Fogarty International Research Collaboration award (FIRCA) proposal is on tsetse fly population genetics in order to support the ongoing Human African Trypanosomiasis (HAT) control activities in East Africa. The parent grant (NIAID R01Al068932, 01/01/2008 to 12/31/2012) addresses the molecular and ecological aspects of the two HAT disease belts (gambiense and rhodesiense) in Uganda with a fo…	2730	0
69	7805293	Metabolism and Cancer Progression	This proposal is to request support for a Keystone Symposia meeting entitled Metabolism and Cancer Progression, organized by Eileen P. White, Craig B. Thompson and Chi Van Dang, which will be held in Vancouver, British Columbia from March 12 - 17, 2010. Otto Warburg initially drew attention to the distinct metabolic state of tumors compared to normal tissues over 75 years ago, where tumor cells c…	2366	0
70	7588954	Efficacy of Massage Therapy for the Treatment of Generalized Anxiety Disorder	Massage therapy is one of the fastest-growing complementary and alternative medical therapies with a 36% increase in visits to massage therapists between 1990 and 1997 and an estimated annual cost of 4 to 6 billion dollars. Individuals seek-out massage therapy for an array of concerns including backaches, muscle aches, headaches, feelings of tension, anxiety, fatigue, and insomnia. Massage therap…	3015	1
71	7872557	eHealth: Second Life Impacts Diabetes Education &Self-Management (SLIDES)	Innovations and mediums to assist and empower patients in chronic illness self-management are needed to: eliminate barriers to healthcare;accommodate limited health literacy;provide sustainable, cost-effective patient education and support;and move beyond ineffective, non-interactive health behavior interventions. Advances in communication technology such as the Web 2.0 are a means to fill these …	3190	1
72	7849256	Reducing Health Disparities: A Health IT Solution	"Reducing Health Disparities: A Health IT Solution," proposes a collaborative effort to coordinate community stakeholders in Dane County, WI, to integrate a replicable and innovative health IT solution to overcome systemic barriers that exacerbate health disparities and quality of health care for racial and ethnic minorities. Dane county experienced a dramatic decrease in African American infant …	3485	1
73	8063743	Gene Expression Biomarkers for Diagnosis of Lyme Disease	Lyme disease is the most frequently reported tick-borne infectious disease in the United States and both its incidence and range are increasing. Early diagnosis and treatment of Lyme disease is critical to prevent disease progression and sequellae. Current laboratory diagnostics are primarily serologic assays and they fail in a number of key areas. They are insufficiently specific, not sensitive …	3444	1
74	8048270	An Evaluation of the Impact of Restaurant Sanitary Grade Posting on Health Hazard	To reduce risks of food borne illness resulting from poor sanitary practices in restaurants, the New York City (NYC) Department of Health and Mental Hygiene is scheduled to require public posting of restaurant sanitary scores in the form of letter grades beginning July 2010. The rationale behind this effort is that increased public access to restaurant scores will compel restaurant operators to b…	2760	1
75	8068136	Large scale gene expression analysis of cellular states	In this project we aim to create a first installment of data generation and analysis for the LINCS program. Specifically, we will use a novel approach to genome-wide expression profiling developed at the Broad Institute (based on a Luminex bead assay) to catalog the cellular consequences of diverse small-molecule and genetic perturbations in a breadth of human cell lines. We will perform these pe…	1293	0
76	8047641	Creation and demonstration of a palliative care research cooperative group	Palliative care, a relatively new subspecialty, needs to build its evidence base supporting clinical practice. The Institute of Medicine has identified palliative care as a comparative effectiveness research priority, but increased scientific productivity is impeded by challenges to research in this field. In addition to factors such as gate-keeping by clinicians/caregivers, patients'fragility, a…	3715	1
77	8148391	Muscle Attenuation After Bedrest and Rehabilitation	It is well known that bedrest is associated with loss of muscle in younger persons and with persons put on bedrest for experimental purposes. Dr. William Evans and Dr. Nick Hays have demonstrated that there is almost double the loss of muscle tissue in older persons compared with younger persons on 10 days of bedrest. In these protocols, he obtains muscle tissue from biopsy and has shown an that …	1344	0
78	8157128	Molecular Mechanisms Of Myofibril Assembly And Function	N-RAP in Dilated Cardiomyopathy: The muscle-specific protein N-RAP is concentrated at cardiac intercalated disks, plays a role in myofibril assembly, and is upregulated early in mouse models of dilated cardiomyopathy. Using a tet-off system, we developed novel transgenic lines exhibiting cardiac-specific N-RAP overexpression 2.5 times greater than normal. At 40-50 weeks, N-RAP overexpression resu…	2974	1
79	8148474	Biomedical Imaging	The Imaging Sciences Laboratory has a major collaborative research effort with the Institutes involving the use of image processing techniques and advanced computational techniques in structural biology to analyze electron micrographs and NMR spectra with the goal of determining macromolecular structures and dynamics. Recent efforts have concentrated on the 3D reconstruction, analysis and interpr…	4113	1
80	8148475	Biomedical Imaging and Visualization	Development of the TELESYNERGY Medical Consultation WorkStation System (MCWS) was initiated in the mid 1990s, and it was first deployed in the Center for Information Technology (CIT) and NCI Radiation Oncology Branch (ROB) environments on the NIH campus in 1995 and 1997, respectively. The MCWS allows real-time multimedia teleconferencing between distributed sites, and the systems include high-res…	6269	1
81	8148476	Statistical And Computational Methods For Molecular Biology And Biomedicine	In a joint study with investigators in Laboratory of Molecular Biology, NCI and Institut National de la Recherche Agronomique (INRA), France, we attacked the problem of protein structure classification, with the goal of improving automated methods for recognizing and classifying protein domains in three dimensional structures. Domains are thought to be the building blocks of complex structures, a…	6583	1
82	8148477	Computational Tools For Bioinformatics And Genome Analysis	A crucial component to the recent major advances in genomic research has been the uniting of advances in biology with those in computers, informatics and networking. As technologies have advanced allowing high throughput, Genomics scale data collection, the technological burden has shifted increasingly to analysis and informatics. This project was established to ensure that necessary computationa…	3689	1
83	8149442	Genetic Epidemiology of Cancer	Dr. Bailey-Wilson has been working for over 25 years to detect genetic risk factors for lung cancer and possible gene-gene and/or gene-environment interactions, summarized in a recent review article that she co-authored this year (1). The purpose of her study of lung cancer is to identify a gene or genes that contribute to lung cancer susceptibility. In this fiscal year, family data have been col…	6341	1
84	8149603	Natural Language Processing Techniques To Enhance Information Access.	Recently we have been involved in four subprojects which use natural language processing techniques: 1) The presence of unrecognized abbreviations in text hinders indexing algorithms and adversely affects information retrieval and extraction. Automatic abbreviation definition identification can help resolve these issues. However, abbreviations and their definitions identified by an automatic proc…	2597	0
85	8158265	Molecular Characterization of Breast Duct Epithelium at Risk for Breast Cancer	This project is designed to define the morphologic, molecular, and metabolic characteristics of breast ducts and ductal epithelial cells at normal risk and increased risk for breast cancer. This data is needed to define the early changes in the carcinogenic pathway for breast cancer, to develop an improved classification and molecular signature of preneoplastic breast tissue for risk assessment, …	7860	1
86	8173956	COMPUTATIONAL THINKING-Computational Abduction for Molecular Biology	In biomedicine, clinicians and researchers now face formidable challenges in information management, innovation, and decision-making in an era which is seeing extraordinarily rapid growth of knowledge, distributed among a host of databases, and on a scale far larger than can be mastered by an individual. The remarkable speed, memory capacity, and symbol-manipulating power of computers, if properl…	1263	0
87	8137295	Project 1: Cross Species Characterization of Gene Networks in Acute Responses	Studies in both humans and animal models show that acute behavioral responses to ethanol have predictive value regarding risk for long term ethanol drinking behavior. In rodent models, locomotor activation and anxiolytic-like activity are two widely documented acute behavioral responses to ethanol. Stress, anxiety and effects of ethanol or ethanol-withdrawal on anxiety have been proposed as impor…	2517	0
88	8129638	Administrative Core	Core A - Administrative A. AIMS A.1. OVERALL AIM The Administrative Core has as its major aim to provide the base structure for fluent Peru TMRC Program activities, including ensuring timely and appropriate management of funds and resources, and development of fluent communication systems, among other duties. This core will be set at the Universidad Peruana Cayetano Heredia to administer the gran…	1532	0
89	8118814	Electrophysiology of Stimulus Processing and Encoding in Schizophrenia	Patients with schizophrenia exhibit behavioral and physiological impairments in the perception, modulation and evaluation of environmental stimuli. These information-processing deficits disrupt patients'efforts to detect, interpret and assign salience to incoming stimuli, resulting in disturbed behavioral responses. Clinically, this can result in hallucinations, ideas of reference, impaired affec…	2541	0
90	8113456	CELLULAR TRANSPLANTATION STRATEGIES FOLLOWING TRAUMATIC BRAIN INJURY	Although much is known about the pathophysiological mechanisms underiying traumatic brain injury (TBI), few therapeutic strategies have been found to promote recovery after TBI. The purpose of this study will be to investigate novel therapies that promote recovery of function when initiated in an early or delayed fashion after TBI. In preliminary studies, we found that the transplantation of neur…	2521	0
91	8090494	RESEARCH TRAINING CORE	The Bronx CREED Research1 Training Core will continue to encourage students and faculty to acquire adequate training to employ rigorous clinical, behavioral, and health services research methods for studying health disparities and to pursue important research questions posed in innovative and creative ways. Both the literature and our previous experience underscore the necessity of adequate time …	2725	0
92	8068047	Evidence based Review: Probiotic Safety	Probiotics [unreadable]pro life'are defined as dietary supplements of live bacteria or yeasts thought to be healthy for the host organism. According to the definition currently adopted by Food and Agriculture Organization of the United Nations &World Health Organization (FAO/WHO), probiotics are live microorganisms which when administered in adequate amounts confer a health benefit on the host (F…	1682	0
93	8171656	Combined Therapy for Combined Injury: Modulation of iNOS Induced Inflammatory Cyt	Nearly 40% of the causalities after a nuclear detonation will sustain combined injury, burns and/or wounds in addition to radiation exposure, siginificantly increasing their risk of morbidity and mortality. Hemorrhage further increases these risks. Animal studies clearly demonstrate that burns and wounds exacerbate the acute radiation syndrome. Data from humans similarly demonstrates that burns a…	1127	0
94	8181763	Bilateral and Multilateral Activities	Provide support for supporting medical research, investing in important medical discoveries, and enhancing the ability of scientists to prevent, treat, and diagnose common and rare diseases.	190	0
95	8208607	Research Component 3	Alcohol abuse is prevalent in HIV infected patients and is associated with suboptimal responses to antiretroviral therapy (ART). Both HIV and alcohol abuse predispose to infections at mucosal sites of which bacterial pneumonia is a common complication. During the last funding period, we found that experimental pneumonia using Streptococcus pneumoniae in alcohol fed, SIV-infected macaques resulted…	2240	0
96	8208608	Research Component 4	Myelosuppression with granulocytopenia is a common hematologic disorder during HIV infection. Compounding the direct lymphotoxicity of HIV. granulocytopenia is an additional risk factor for secondary infections. Management of granulocytopenia improves survival of patients with HIV infection. Alcohol abuse is a significant co-factor for progression of AIDS. Alcohol injures the bone marrow and impa…	2276	0
97	8135196	Zinc deficiency in the alcoholic lung	Alcohol abuse directly affects 15-30 million Americans and is a major risk factor for several devastating lung diseases including pneumonia. Experimentally, alcohol ingestion causes oxidant stress within the alveolar space and severely compromises alveolar macrophage immune function by dampening GM-CSF signaling and priming of these cells. Clinical studies have verified that chronic alcohol abuse…	3786	1
98	8124943	Revitalizing Tennessee's Core Environmental Health Programs: Food Safety and Wate	Tennessee EHS-Net Application 2010 Foodborne and waterborne pathogens cause substantial burden of illness. The Tennessee Department of Health (TDH) considers involvement in EHS-Net vital to promoting safe practices, educating environmentalists and epidemiologists in outbreak investigation, preventing illness, adding to the body of generalizable knowledge about food/water safety and environmental …	4139	1
99	8139688	Stregthening Global Human-Animal Interface Activities for Avian Influenza and oth	The importance of inter-sectoral collaboration to combat the emergence and re- emergence of infectious diseases among animals that can be transmitted to humans has never been clearer, as all novel influenza viruses and more than 70% of emerging infectious diseases that impact humans originate from animals. The World Organization for Animal Health (OIE) has a critical role in this inter-sectoral c…	3835	1
100	8332014	Stregthening Global Human-Animal Interface Activities for Avian Influenza and oth	The importance of inter-sectoral collaboration to combat the emergence and re- emergence of infectious diseases among animals that can be transmitted to humans has never been clearer, as all novel influenza viruses and more than 70% of emerging infectious diseases that impact humans originate from animals. The World Organization for Animal Health (OIE) has a critical role in this inter-sectoral c…	3837	1
101	8278053	Los Angeles Basin Clinical and Translational Science Institute	This revised application for a Clinical and Translational Science Award (CTSA) would support the continued development ofthe Los Angeles Basin Clinical and Translational Science Institute (CTSI). Our vision is to improve health ofthe diverse and underserved population of urban Los Angeles and, in doing so, to gain knowledge that we can share with others to improve health in urban settings and meg…	2740	1
102	8230520	Linking Clinical Translational Science Award Sites to Improve Pediatric Research	With the knowledge that scientific discovery and application is often an inefficient process, the National Institute of Health (NIH) launched the Clinical Translational Science Award (CTSA) program to transform the research and training environment to enhance efficiency and quality of clinical and translational research. An explicit expectation is that the CTSA sites would discover a way to lever…	2527	0
103	8308586	Clinical Research Curriculum Award	In response to the need to train clinical and translational investigators at the University of Connecticut, including the UConn Health Center and other healthcare institutions in the Greater Hartford area, a Master of Science in Clinical and Translational Research (MCTR) curriculum was developed and implemented under the direction of Anne Kenny, MD, an established, funded clinical investigator. I…	2298	0
104	8295947	An Evaluation of the Impact of Restaurant Sanitary Grade Posting on Health Hazard	To reduce risks of food borne illness resulting from poor sanitary practices in restaurants, the New York City (NYC) Department of Health and Mental Hygiene is scheduled to require public posting of restaurant sanitary scores in the form of letter grades beginning July 2010. The rationale behind this effort is that increased public access to restaurant scores will compel restaurant operators to b…	2758	1
105	8284337	Muscle disuse and contractile dysfunction in the elderly	Skeletal muscle disuse is an important contributing factor to physical disability. Disuse is more frequent in the elderly and they are more susceptible to its debilitating effects because of their diminished physiological reserve. Despite these facts, the mechanisms whereby disuse promotes skeletal muscle contractile dysfunction in this population remain largely undetermined. Therefore, we propos…	2636	0
106	8246515	SUMMER PROGRAMS FOR VETERINARY STUDENTS (T35)	This is a renewal application for short-term training for students in health professional schools. The overall objective of this application is to stimulate research interests in talented veterinary students and to expose them to opportunities inherent in a research career. The program will provide research training opportunities for veterinary students in the following biomedical research areas:…	2158	0
107	8460821	Unlocking the Mysteries of Chronic Disease: Bioinvestigations for Family, School	EdVenture Children's Museum, a hands-on, children's museum in Columbia, SC, in close collaboration with NIH-funded researchers at the University of South Carolina, proposes a five-year, SEPA project entitled Unlocking the Mysteries of Chronic Diseases: BioInvestigations for Family, School and Youth Audiences. The program will develop teaching laboratories and experiments to educate youth ages 5-1…	1713	0
108	8731985	Linked: Improving maternal & child health through specialty training in Zambia	Despite modest reductions in mortality over the past decade, the burden of maternal and early childhood death in Zambia remains among the highest in the world. In this application, we seek to improve maternal and child outcomes in Lusaka Province by enhancing specialty training for obstetric and neonatal care at the University of Zambia School of Medicine. Referral services are critically needed …	2568	0
109	8817892	Novel Regulators of Glucose Homeostasis in Aging	Biological changes associated with aging are a major risk for increased incidence of many age-related diseases including insulin resistance/type 2 diabetes mellitus, Alzheimer's disease (AD), stroke and ischemic heart disease. The focus of our research has been to identify biological factors that change with age and may be involved in the etiology or pathogenesis of age-related diseases. A novel …	2050	0
110	8655567	Institute for Clinical and Translational Science	Three years ago, UCI created the Institute for Clinical and Translational Science (ICTS). which identifies tests, and implements innovative ways to break down barriers that impede biomedical discovery. In the next phase of our concerted effort to transform the UCI clinical research enterprise, our vision is to: 1) Nurture Novel Collaborations-The ICTS builds multidisciplinary research teams, such…	2273	0
111	8712182	California Environmental Health Specialist Network (EHS-Net) Food Safety and Wate	The California EHS-Net Food Safety and Water Safety programs will collaborate with both State and local food and water regulatory programs to conduct the following two joint research projects: 1) Food and Water Safety Risk Factors Associated with Mobile Food Vehicles, and 2) An Assessment of California's Local Environmental Health Agencies' Capacities in 2011. Few studies have examined food and w…	2333	0
112	9497843	Training Program in Neuroscience	In this competing renewal application, we request funds to continue support for an integrated, multidisciplinary, neuroscience training program at New York University, one that prepares trainees for the intensely collaborative and interdisciplinary nature of modern neuroscience research. Historically, two neuroscience graduate programs existed in parallel at NYU. However, with substantial support…	3010	1

## Sheet: manual
ID	APPLICATION_ID	Title	ABSTRACT_TEXT	Manual_unique	Manual_unique_ag	Manual_present
1	7676937	An effort to create Factor IX expression vectors with sustained expression.	DESCRIPTION (provided by applicant): A significant barrier to successful non-viral gene therapy results from the dramatic decrease in foreign transgene expression after introduction in mammalian systems. Many questions have been asked about chromatin modulation in gene silencing, but there is little knowledge of what exactly controls where nucleosomes sit on DNAand how this knowledge can be appli…	D002836	D006425	PRESENT
1	7676937	An effort to create Factor IX expression vectors with sustained expression.	DESCRIPTION (provided by applicant): A significant barrier to successful non-viral gene therapy results from the dramatic decrease in foreign transgene expression after introduction in mammalian systems. Many questions have been asked about chromatin modulation in gene silencing, but there is little knowledge of what exactly controls where nucleosomes sit on DNAand how this knowledge can be appli…	D002836	D009358	PRESENT
2	7749120	Dietary supplements and aging muscle: specific amino acids to combat sarcopenia	DESCRIPTION (provided by applicant): Sarcopenia, the decline in muscle mass and strength with aging, is multifactorial, due partly to the decreased response of skeletal muscle to dietary protein as well as increased pro-inflammatory cytokines. Oral intake of particular amino acids shows promise to counteract muscle loss in older adults. Specifically, leucine acutely stimulates protein synthesis v…	D055948	D009422	PRESENT
2	7749120	Dietary supplements and aging muscle: specific amino acids to combat sarcopenia	DESCRIPTION (provided by applicant): Sarcopenia, the decline in muscle mass and strength with aging, is multifactorial, due partly to the decreased response of skeletal muscle to dietary protein as well as increased pro-inflammatory cytokines. Oral intake of particular amino acids shows promise to counteract muscle loss in older adults. Specifically, leucine acutely stimulates protein synthesis v…	D055948	D013568	PRESENT
3	7748403	Daily Support Processes in Breast Cancer Couples	DESCRIPTION (provided by applicant): The proposed research presents a set of career development and research experiences to facilitate the applicant's long-term goal of becoming a health psychology researcher and focuses on the study of support processes in close relationships. Career development and research activities are designed to facilitate and enhance the applicant's knowledge of (a) model…	D001943	D009369	PRESENT
3	7748403	Daily Support Processes in Breast Cancer Couples	DESCRIPTION (provided by applicant): The proposed research presents a set of career development and research experiences to facilitate the applicant's long-term goal of becoming a health psychology researcher and focuses on the study of support processes in close relationships. Career development and research activities are designed to facilitate and enhance the applicant's knowledge of (a) model…	D001943	D017437	PRESENT
4	7752947	The Role of Self-Expansion as a Potential Aid in Smoking Cessation	DESCRIPTION (provided by applicant): The proposed research focuses on the hypothesized overlap between the craving and reward experienced during nicotine addiction and the craving and reward experienced in social self-expansion in the context of close relationships. A series of two functional Magnetic Resonance Imaging (fMRI) experiments are proposed to examine whether nicotine and self-expansion…	D014029	D064419	PRESENT
5	7808402	Discrimination of communication sounds in auditory scenes	DESCRIPTION (provided by applicant): Effective vocal communication requires the ability to detect and discriminate vocalizations from a background of distracting sounds. A prominent and effective distractor in human communication is the speech of others. However, even in a crowded room, a listener can focus on a single speaker and ignore the rest of the crowd. This ability to parse an auditory sc…	D001308	D010038	PRESENT
5	7808402	Discrimination of communication sounds in auditory scenes	DESCRIPTION (provided by applicant): Effective vocal communication requires the ability to detect and discriminate vocalizations from a background of distracting sounds. A prominent and effective distractor in human communication is the speech of others. However, even in a crowded room, a listener can focus on a single speaker and ignore the rest of the crowd. This ability to parse an auditory sc…	D001308	D009422	PRESENT
5	7808402	Discrimination of communication sounds in auditory scenes	DESCRIPTION (provided by applicant): Effective vocal communication requires the ability to detect and discriminate vocalizations from a background of distracting sounds. A prominent and effective distractor in human communication is the speech of others. However, even in a crowded room, a listener can focus on a single speaker and ignore the rest of the crowd. This ability to parse an auditory sc…	D001308	D013568	PRESENT
6	7806699	Genetic Mechanisms of Cranial Bone Development	DESCRIPTION (provided by applicant): The cranial bones protect the brain and are associated with pathologies ranging from congenital cranial bone anomalies to acquired traumatic or post-surgical skeletal defects. Thus, studying cranial bone development has clinical implications in addition to offering major mechanistic insights. Cranial bone progenitors, primitive cells destined to become the bon…	D019465	D009140	PRESENT
6	7806699	Genetic Mechanisms of Cranial Bone Development	DESCRIPTION (provided by applicant): The cranial bones protect the brain and are associated with pathologies ranging from congenital cranial bone anomalies to acquired traumatic or post-surgical skeletal defects. Thus, studying cranial bone development has clinical implications in addition to offering major mechanistic insights. Cranial bone progenitors, primitive cells destined to become the bon…	D019465	D009358	PRESENT
7	7754538	Molecular Regulation Of MAP3 Kinase1 in Ocular Morphogenesis	DESCRIPTION (provided by applicant): Tissue morphogenesis is a highly organized and evolutionarily conserved process controlled by the temporal and tissue-specific activation of signal transduction pathways. An essential step for vertebrate ocular surface morphogenesis is the transient closure and then reopening of eyelid. The temporary closed eyelid ensures a mlcroenvironment favorable for the m…	D015785	D005128	PRESENT
7	7754538	Molecular Regulation Of MAP3 Kinase1 in Ocular Morphogenesis	DESCRIPTION (provided by applicant): Tissue morphogenesis is a highly organized and evolutionarily conserved process controlled by the temporal and tissue-specific activation of signal transduction pathways. An essential step for vertebrate ocular surface morphogenesis is the transient closure and then reopening of eyelid. The temporary closed eyelid ensures a mlcroenvironment favorable for the m…	D015785	D009358	PRESENT
8	7754718	Manipulation and Transfection of Mitochondrial DNA	DESCRIPTION (provided by applicant): Within the last thirty years, appreciation for mitochondrial genetics has expanded greatly because of discoveries demonstrating mitochondrial DNA (mtDNA) mutagenesis as causative for many pathologies affecting skeletal muscle, cardiac muscle, and the central and peripheral nervous systems. mtDNA mutagenesis has also been implicated in the process and phenotypi…	D028361	D009750	PRESENT
9	7805711	Peer Influence and Adolescent Girls'Eating Risk Behavior: An Experimental Design	DESCRIPTION (provided by applicant): Particularly among girls, the adolescent transition presents a unique vulnerability period for the development of eating risk behaviors that ultimately become very strong predictors of later eating pathology. Recent research has suggested that eating risk behaviors may be promoted by peer influence processes. However, this hypothesis has not been rigorously te…	NA		NULL
10	7806979	Diffusion Tensor Imaging to Define CNS Injury in Children with Brain Tumors	DESCRIPTION (provided by applicant): Brain tumors are the second most common type of cancer in children, affecting approximately one in every 30,000-40,000 children in the U.S. (Singer &Byrne, n.d.). Neurocognitive deficits are common late effect of treatment, evident along cognitive and quality of life (QOL) domains. The overall objective of this study is to determine whether children treated wi…	D001932	D009369	PRESENT
10	7806979	Diffusion Tensor Imaging to Define CNS Injury in Children with Brain Tumors	DESCRIPTION (provided by applicant): Brain tumors are the second most common type of cancer in children, affecting approximately one in every 30,000-40,000 children in the U.S. (Singer &Byrne, n.d.). Neurocognitive deficits are common late effect of treatment, evident along cognitive and quality of life (QOL) domains. The overall objective of this study is to determine whether children treated wi…	D001932	D009422	PRESENT
10	7806979	Diffusion Tensor Imaging to Define CNS Injury in Children with Brain Tumors	DESCRIPTION (provided by applicant): Brain tumors are the second most common type of cancer in children, affecting approximately one in every 30,000-40,000 children in the U.S. (Singer &Byrne, n.d.). Neurocognitive deficits are common late effect of treatment, evident along cognitive and quality of life (QOL) domains. The overall objective of this study is to determine whether children treated wi…	D000084202	D064419	PRESENT
11	7673175	Population-Specific Genetic Determinants of Susceptibility to Chemotherapies	DESCRIPTION (provided by applicant): The paradigm of individualized drug therapy based on an individual's unique genetic make-up is especially desirable in the field of hematology/oncology, where the therapeutic index is often narrow, and the consequences of chemotherapy drug toxicity can be life-threatening. If clinicians could better predict which individuals are at the greatest risk of sufferi…	D064420	D064419	PRESENT
11	7673175	Population-Specific Genetic Determinants of Susceptibility to Chemotherapies	DESCRIPTION (provided by applicant): The paradigm of individualized drug therapy based on an individual's unique genetic make-up is especially desirable in the field of hematology/oncology, where the therapeutic index is often narrow, and the consequences of chemotherapy drug toxicity can be life-threatening. If clinicians could better predict which individuals are at the greatest risk of sufferi…	D009369	D009369	PRESENT
12	7751387	Control of Adipogenesis by Arginine Methyltransferases	DESCRIPTION (provided by applicant): The prevalence of obesity and its complications, including metabolic diseases such as diabetes, are ever growing and major health concerns. Much effort has been focused on defining the formation and function of adipose tissue and progress has been made in defining specific genes involved in the regulation of adipose. The adipose tissue is an endocrine organ wh…	D009765	D009750	PRESENT
12	7751387	Control of Adipogenesis by Arginine Methyltransferases	DESCRIPTION (provided by applicant): The prevalence of obesity and its complications, including metabolic diseases such as diabetes, are ever growing and major health concerns. Much effort has been focused on defining the formation and function of adipose tissue and progress has been made in defining specific genes involved in the regulation of adipose. The adipose tissue is an endocrine organ wh…	D009765	D013568	PRESENT
13	7675521	Impact of early nutrition on neural mechanisms of signal processing	DESCRIPTION (provided by applicant): This research examines the impact of early nutrition on the cognitive aspects and brain mechanisms of signal processing. Early nutritional deficit is known to impair cognition in humans and animals by constraining neural growth. Signal processing is essential to sociality and is dependent upon three specific cognitive abilities which are likely mediated by sep…	NA		NULL
14	7809213	Population genetics of deleterious polymorphism in human populations	DESCRIPTION (provided by applicant): Despite many association studies of single nucleotide polymorphisms (SNPs) and disease, the genetic basis of most common disease is poorly understood. One possible reason for this is that disease-causing SNPs are evolutionarily disadvantageous, and as a result, a large number of individually rare mutations cause disease. It is difficult to study the relationsh…	NA		NULL
15	8068526	Mechanisms of Antiviral Innate Immunity in Drosophila melanogaster	Viruses such as measles, influenza, and HIV cause considerable morbidity worldwide. New emerging viruses are a constant threat because of the speed of their spread and their potential to cause widespread disease before therapies can be developed. Not much is known about innate immune responses against viruses. The immune signaling pathways in Drosophila are highly conserved with immune pathways i…	D014777	D007239	PRESENT
16	7837744	Molecular Genetic Mining of the Aspergillus Nidulans Secondary Metabolome	Secondary metabolites are a remarkably rich source of medically useful compounds. It is, consequently, of great value to identify new secondary metabolites and to develop methods to increase secondary metabolite production. In fungi, the genes of particular secondary metabolite biosynthetic pathways are usually clustered together, and sequencing of the genomes of several species of the filamentou…	NA		NULL
17	8063114	Activation of B Cells by Host Toll-Like Receptor Ligands	B cells isolated from the B cell receptor (BCR) transgenic model AM 14 recognize a prototypic autoantigen, lgG2a, with relatively low affinity, and are relatively unresponsive to most lgG2a-containing immune complexes (IC). However, these rheumatoid factor producing B cells proliferate vigorously in response to IC consisting of lgG2a bound to DNA- or RNA-associated autoantigens via a mechanism th…	D001327	D007154	PRESENT
18	8109296	Research Project 3: Role of the NF-kB/Rel in Mammary Carcinogenesis	The incidence of breast cancer has risen over the past 50 years, and it is now the second leading cause of death among American women. In an attempt to find the reasons for this increase in incidence, genetic, environmental and dietary factors are being studied. The NF-KB family of dimeric transcription factors, which controls genes critical for neoplastic transformation, cell proliferation and s…	D001943	D009369	PRESENT
18	8109296	Research Project 3: Role of the NF-kB/Rel in Mammary Carcinogenesis	The incidence of breast cancer has risen over the past 50 years, and it is now the second leading cause of death among American women. In an attempt to find the reasons for this increase in incidence, genetic, environmental and dietary factors are being studied. The NF-KB family of dimeric transcription factors, which controls genes critical for neoplastic transformation, cell proliferation and s…	D001943	D017437	PRESENT
19	7914270	Gas Supply, Demand and Middle Ear Gas Balance	GAS SUPPLY, DEMAND AND MIDDLE EAR GAS BALANCE From the results of studies in monkeys, we developed a multi-level, interactive, feedback model to describe the efficiency of middle ear (ME) pressure-regulation and the pathophysiological consequences of disregulation. That model requires knowledge only of system geometry and the physiochemical properties of represented gases and tissues to predict t…	D010034	D010038	PRESENT
20	7934899	Regional Training Center for Tropical Disease Research in Quito-Ecuador	DESCRIPTION (provided by applicant): The lack of adequately trained scientists and research infrastructure is the under lying cause of the lack of basic knowledge to guide the implementation and evaluation of effective public health programs as well as informed health policies in Ecuador. The overall objective of this proposal is to obtain biological and clinical information that will improve cur…	D014355	D007239	PRESENT
21	8082543	Novel Model for HIV Latency in Primary Memory T Cells	DESCRIPTION (provided by applicant): The long-term persistence of HIV in a latent state in memory T cells in patients treated with HAART prevents the eradication of HIV and forces patients to remain on HAART for their whole life. While the transcriptional regulation of HIV has been extensively studied in transformed cell lines, our understanding of how latent HIV infection occurs in primary memor…	D015658	D007239	PRESENT
21	8082543	Novel Model for HIV Latency in Primary Memory T Cells	DESCRIPTION (provided by applicant): The long-term persistence of HIV in a latent state in memory T cells in patients treated with HAART prevents the eradication of HIV and forces patients to remain on HAART for their whole life. While the transcriptional regulation of HIV has been extensively studied in transformed cell lines, our understanding of how latent HIV infection occurs in primary memor…	D015658	D000091642	PRESENT
21	8082543	Novel Model for HIV Latency in Primary Memory T Cells	DESCRIPTION (provided by applicant): The long-term persistence of HIV in a latent state in memory T cells in patients treated with HAART prevents the eradication of HIV and forces patients to remain on HAART for their whole life. While the transcriptional regulation of HIV has been extensively studied in transformed cell lines, our understanding of how latent HIV infection occurs in primary memor…	D015658	D007154	PRESENT
22	7979201	Linking the behavior of individual host cells to their transcriptional signatures	DESCRIPTION Abstract: Linking the behavior of individual host cells to their transcriptional signatures in tuberculosis Tuberculosis is an infectious disease of enormous proportions with no effective vaccine and the emergence of extensively drug resistant strains. Major holes in our understanding of its pathogenesis present roadblocks to new therapeutic and preventive interventions. My laboratory…	D014376	D007239	PRESENT
23	8070158	Translating Theory to Practice to Diversify the Biomedical Research Community	DESCRIPTION (provided by applicant): The historical approaches to training biomedical scientists have been very successful at creating a talented, creative, community of scientists, but have failed to produce meaningful improvement in the participation of individuals from underrepresented racial and ethnic minority (URM) groups in this community. The thesis of this proposal is that the absence of…	NA		NULL
24	8003742	Regulation of androgen receptor activity in prostate cancer cells in an aged mous	DESCRIPTION (provided by applicant): Prostate cancer is the most common non-dermatological malignancy in the United States, the second leading cause of cancer-related death in American males, and has one of the strongest relationships with age of any human malignancy. One of the most common therapies for advanced prostate cancer is androgen deprivation via chemical or physical castration. Unfortu…	D011471	D009369	PRESENT
24	8003742	Regulation of androgen receptor activity in prostate cancer cells in an aged mous	DESCRIPTION (provided by applicant): Prostate cancer is the most common non-dermatological malignancy in the United States, the second leading cause of cancer-related death in American males, and has one of the strongest relationships with age of any human malignancy. One of the most common therapies for advanced prostate cancer is androgen deprivation via chemical or physical castration. Unfortu…	D011471	D000091642	PRESENT
25	7912731	Deciphering the Histone Code by Mass Spectrometry and High Dimensional Statistics	DESCRIPTION (provided by applicant): The project aims to determine the precise relationship between combinations of post- translational modifications (PTMs) on chromatin and gene expression. It is known that PTMs on chromatin play a major role in memory formation and addiction. Individual histones may bear various combinations of PTMs, and the histone code hypothesis proposes that combinations of…	NA		NULL
26	8002360	Proteoglycan-4:A novel protein regulating skeletal actions of parathyroid hormone	DESCRIPTION (provided by applicant): Intermittent parathyroid hormone (PTH) (1-34) is currently the only anabolic agent approved for the treatment of osteoporosis, and is actively under clinical investigation to treat localized osseous defects in the oral cavity and other skeletal sites. Studies have attributed PTH anabolic actions to mechanisms that extend beyond direct PTH signaling in osteobla…	D010024	D009140	PRESENT
26	8002360	Proteoglycan-4:A novel protein regulating skeletal actions of parathyroid hormone	DESCRIPTION (provided by applicant): Intermittent parathyroid hormone (PTH) (1-34) is currently the only anabolic agent approved for the treatment of osteoporosis, and is actively under clinical investigation to treat localized osseous defects in the oral cavity and other skeletal sites. Studies have attributed PTH anabolic actions to mechanisms that extend beyond direct PTH signaling in osteobla…	D010024	D009750	PRESENT
27	7806869	Maternal Intestinal Infections and Low Birth Weight in a Rural Indian Cohort	DESCRIPTION (provided by applicant): Thirty percent of Indian newborns are low birth weight despite a large-scale national program providing nutritional supplements to pregnant women (UNICEF, 2008). Low birth weight and preterm delivery are highly correlated and continue to be among the major refractory causes of infant mortality and childhood morbidity (Gutbrod et al, 2000). Given these statisti…	D007411	D007239	PRESENT
27	7806869	Maternal Intestinal Infections and Low Birth Weight in a Rural Indian Cohort	DESCRIPTION (provided by applicant): Thirty percent of Indian newborns are low birth weight despite a large-scale national program providing nutritional supplements to pregnant women (UNICEF, 2008). Low birth weight and preterm delivery are highly correlated and continue to be among the major refractory causes of infant mortality and childhood morbidity (Gutbrod et al, 2000). Given these statisti…	D007411	D004066	PRESENT
27	7806869	Maternal Intestinal Infections and Low Birth Weight in a Rural Indian Cohort	DESCRIPTION (provided by applicant): Thirty percent of Indian newborns are low birth weight despite a large-scale national program providing nutritional supplements to pregnant women (UNICEF, 2008). Low birth weight and preterm delivery are highly correlated and continue to be among the major refractory causes of infant mortality and childhood morbidity (Gutbrod et al, 2000). Given these statisti…	D006373	D007239	PRESENT
28	7805988	Genetic targeting of CGRP actions in a murine model of migraine	DESCRIPTION (provided by applicant): Migraine is a highly prevalent and disabling neurological pain disorder. Calcitonin gene-related peptide (CGRP) is now strongly implicated in migraine;however, its exact role in the pathophysiology of migraine remains elusive. The long-term goal is to identify novel therapeutic targets for the management and treatment of migraine based on the scientific knowle…	D008881	D009422	PRESENT
29	8006105	Evaluating self-protection of Th17 cells against HIV-1 by CCR5 Ligands Synthesis	DESCRIPTION (provided by applicant): HIV is the virus that causes AIDS. HIV/AIDS has claimed and continues to claim millions of human lives worldwide, but there are still no effective vaccines to control the pandemics. While our knowledge of HIV pathogenesis has increased during the past few years, we have recently begun to learn more about the devastating effects of HIV infection on the specific…	D015658	D007239	PRESENT
29	8006105	Evaluating self-protection of Th17 cells against HIV-1 by CCR5 Ligands Synthesis	DESCRIPTION (provided by applicant): HIV is the virus that causes AIDS. HIV/AIDS has claimed and continues to claim millions of human lives worldwide, but there are still no effective vaccines to control the pandemics. While our knowledge of HIV pathogenesis has increased during the past few years, we have recently begun to learn more about the devastating effects of HIV infection on the specific…	D015658	D000091642	PRESENT
29	8006105	Evaluating self-protection of Th17 cells against HIV-1 by CCR5 Ligands Synthesis	DESCRIPTION (provided by applicant): HIV is the virus that causes AIDS. HIV/AIDS has claimed and continues to claim millions of human lives worldwide, but there are still no effective vaccines to control the pandemics. While our knowledge of HIV pathogenesis has increased during the past few years, we have recently begun to learn more about the devastating effects of HIV infection on the specific…	D015658	D007154	PRESENT
30	8007172	Dual drug high dose PLGA-lipid hybrid nanoparticles for drug delivery	DESCRIPTION (provided by applicant): One third of breast cancer patients initially diagnosed with early stage of the disease will end up with cancer recurrence and require further treatment;the median survival rate of patients with metastatic breast cancer patients is 2 years. The response rate of breast cancer to first line chemotherapies is encouraging, but the majority of patients progress in …	D001943	D009369	PRESENT
30	8007172	Dual drug high dose PLGA-lipid hybrid nanoparticles for drug delivery	DESCRIPTION (provided by applicant): One third of breast cancer patients initially diagnosed with early stage of the disease will end up with cancer recurrence and require further treatment;the median survival rate of patients with metastatic breast cancer patients is 2 years. The response rate of breast cancer to first line chemotherapies is encouraging, but the majority of patients progress in …	D001943	D017437	PRESENT
31	8008640	The Role of Cytokine Signaling in Arsenic Induced Insulin Resistance	DESCRIPTION (provided by applicant): Arsenic is a naturally occuring metal that has contaminated the ground water of Western, Midwestern and Northeastern areas of the United States, largely as a result of minerals dissolving from weathered rocks and soils. Arsenic has been recognized as a human toxicant since ancient times and has been linked to the development of skin, kidney, lung, bladder, and…	D003924	D009750	PRESENT
31	8008640	The Role of Cytokine Signaling in Arsenic Induced Insulin Resistance	DESCRIPTION (provided by applicant): Arsenic is a naturally occuring metal that has contaminated the ground water of Western, Midwestern and Northeastern areas of the United States, largely as a result of minerals dissolving from weathered rocks and soils. Arsenic has been recognized as a human toxicant since ancient times and has been linked to the development of skin, kidney, lung, bladder, and…	D003924	D004700	PRESENT
32	7913900	In Vivo Gene Therapy for Treatment of Osteoarthritis	DESCRIPTION (provided by applicant): Aberrant bone formation, a primary factor in osteoarthritis (OA) joint pathology, is a key issue when proposing treatments for the clinical symptoms associated with OA. In rheumatoid arthritis (RA) research, inhibition of Dkk-1, an antagonist of the canonical Wnt signaling pathway, reversed the bone destructive effect in a transgenic mouse model of RA, but ind…	D010003	D009140	PRESENT
33	7911341	3D Microvascular Networks in Biomaterials Fabricated with Sacrificial Structures	DESCRIPTION (provided by applicant): One of the major limitations of current tissue engineering technology is the lack of 3D vascularlized artificial tissue constructs. As tissue engineers attempt to form thicker cell- laden constructs, an internal microvascular network to provide nutrients (via media or blood) to cells deep within the construct will become necessary. While techniques derived fro…	NA		NULL
34	7763992	Coronary Vessel Development, Adaptation and Therapeutic Interventions	DESCRIPTION (provided by applicant): The fact that ischemic heart disease is the leading cause of morbidity and mortality in the industrial world highlights the importance of the coronary vasculature. This proposal considers the importance of coronary vessel growth as essential, not only during early development, but also in the adult heart faced with various stresses, e.g. hypertrophy, ischemia,…	D006331	D002318	PRESENT
35	7786748	Intranasal Glutathione in Parkinson's Disease	DESCRIPTION (provided by applicant): The stated objective of this research career development award (K01) is to provide research training support for CAM practitioners with clinical doctorates, who have had limited opportunity for research training, but a strong desire to pursue a career in CAM research. Having seven years of clinical expertise in the field of CAM neurology as a Naturopathic Doct…	D010300	D009422	PRESENT
36	8071496	Sex/Drug Tourism at the US/Mexico Border: Social Network Influences on HIV Risk.	DESCRIPTION (provided by applicant): The purpose of this Mentored Research Scientist Development Award (K01) is threefold. This award will allow me to: 1) learn a new skill set (social network analysis;SNA), 2) broaden my understanding of the social epidemiology of HIV among drug users in a new cultural and environmental context (the US/Mexico border), and 3) facilitate my transition to becoming …	D015658	D007239	PRESENT
36	8071496	Sex/Drug Tourism at the US/Mexico Border: Social Network Influences on HIV Risk.	DESCRIPTION (provided by applicant): The purpose of this Mentored Research Scientist Development Award (K01) is threefold. This award will allow me to: 1) learn a new skill set (social network analysis;SNA), 2) broaden my understanding of the social epidemiology of HIV among drug users in a new cultural and environmental context (the US/Mexico border), and 3) facilitate my transition to becoming …	D015658	D000091642	PRESENT
36	8071496	Sex/Drug Tourism at the US/Mexico Border: Social Network Influences on HIV Risk.	DESCRIPTION (provided by applicant): The purpose of this Mentored Research Scientist Development Award (K01) is threefold. This award will allow me to: 1) learn a new skill set (social network analysis;SNA), 2) broaden my understanding of the social epidemiology of HIV among drug users in a new cultural and environmental context (the US/Mexico border), and 3) facilitate my transition to becoming …	D015658	D007154	PRESENT
37	7989286	Collagen X and heparan sulfate proteoglycan in the hematopoietic stem cell niche.	DESCRIPTION (provided by applicant): I developed an interest in the complexities of cell biology and immunology during my undergraduate studies at Drexel University, which I continued to foster after my undergraduate studies, where I worked at the University of Pennsylvania in the Department of Infectious Diseases in Medicine engineering and characterized various novel Vaccinia virus vectors to b…	NA		NULL
38	7791102	The Roles of FGF9 and FGF18 in Skeletal Development	DESCRIPTION (Provided by Applicant): Skeletal dysplasias constitute an important group of congenital birth defects. Children with these disorders may die in infancy, and survivors may have malformations and disabilities that significantly impact their quantity and quality of life. Craniosynostosis and chondrodysplasias are skeletal dysplasias caused by activating mutations in fibroblast growth fa…	D003398	D009140	PRESENT
38	7791102	The Roles of FGF9 and FGF18 in Skeletal Development	DESCRIPTION (Provided by Applicant): Skeletal dysplasias constitute an important group of congenital birth defects. Children with these disorders may die in infancy, and survivors may have malformations and disabilities that significantly impact their quantity and quality of life. Craniosynostosis and chondrodysplasias are skeletal dysplasias caused by activating mutations in fibroblast growth fa…	D003398	D009358	PRESENT
38	7791102	The Roles of FGF9 and FGF18 in Skeletal Development	DESCRIPTION (Provided by Applicant): Skeletal dysplasias constitute an important group of congenital birth defects. Children with these disorders may die in infancy, and survivors may have malformations and disabilities that significantly impact their quantity and quality of life. Craniosynostosis and chondrodysplasias are skeletal dysplasias caused by activating mutations in fibroblast growth fa…	D010009	D009140	PRESENT
38	7791102	The Roles of FGF9 and FGF18 in Skeletal Development	DESCRIPTION (Provided by Applicant): Skeletal dysplasias constitute an important group of congenital birth defects. Children with these disorders may die in infancy, and survivors may have malformations and disabilities that significantly impact their quantity and quality of life. Craniosynostosis and chondrodysplasias are skeletal dysplasias caused by activating mutations in fibroblast growth fa…	D010009	D009358	PRESENT
39	7770428	Role of RAGE in Transfusion Mediated Acute Lung Injury	DESCRIPTION (provided by applicant): This proposal describes a 5 year training program for a career in investigative medicine in Pulmonary Diseases with the long term goal of establishing a research program within the field of acute lung injury. The applicant has finished a fellowship in Pulmonary, Allergy and Critical Care Medicine at the University of Pittsburgh and is currently completing a re…	D055370	D012140	PRESENT
39	7770428	Role of RAGE in Transfusion Mediated Acute Lung Injury	DESCRIPTION (provided by applicant): This proposal describes a 5 year training program for a career in investigative medicine in Pulmonary Diseases with the long term goal of establishing a research program within the field of acute lung injury. The applicant has finished a fellowship in Pulmonary, Allergy and Critical Care Medicine at the University of Pittsburgh and is currently completing a re…	D055370	D014947	PRESENT
40	7946126	Development of a Behavioral Team Intervention for Obsessive Compulsive Disorder	DESCRIPTION (provided by applicant): Exposure-based treatments are the most effective psychosocial treatments available for anxiety disorders, and Exposure and Response Prevention (ERP) is the treatment of choice for OCD. Despite the efficacy of these treatments, services are difficult to access outside of anxiety specialty clinics and not accessible to low SES populations resulting in very few p…	NA		NULL
41	7960961	Structural and Functional Characterization of Otoferlin	DESCRIPTION (provided by applicant): The aim of this project is to determine the functional and structural properties of the hearing associated protein otoferlin. This protein is believed to directly regulate membrane fusion and the resultant neurotransmitter release from inner hair cells in the cochlea. Mutations in otoferlin result in profound hearing loss at birth. However, the exact role of o…	D034381	D010038	PRESENT
41	7960961	Structural and Functional Characterization of Otoferlin	DESCRIPTION (provided by applicant): The aim of this project is to determine the functional and structural properties of the hearing associated protein otoferlin. This protein is believed to directly regulate membrane fusion and the resultant neurotransmitter release from inner hair cells in the cochlea. Mutations in otoferlin result in profound hearing loss at birth. However, the exact role of o…	D034381	D009422	PRESENT
41	7960961	Structural and Functional Characterization of Otoferlin	DESCRIPTION (provided by applicant): The aim of this project is to determine the functional and structural properties of the hearing associated protein otoferlin. This protein is believed to directly regulate membrane fusion and the resultant neurotransmitter release from inner hair cells in the cochlea. Mutations in otoferlin result in profound hearing loss at birth. However, the exact role of o…	D034381	D013568	PRESENT
42	8028679	The use of patient-specific iPS cells to identify osteoclast defects in CMD	DESCRIPTION (provided by applicant): More than 300 rare genetic bone diseases have been identified but treatment for these disorders is usually limited because little of their pathogeneses is known. Current methods for studying these disorders include animal models or generating bone cells from patient blood or bone marrow. However, collecting specimens repeatedly from patients is often impractic…	NA		NULL
43	7871749	Time Resolved Breast Imaging Using a Combined MRI and Optical Tomography Approach	DESCRIPTION (provided by applicant): Primary systemic (neoadjuvant) therapy is routinely used for locally advanced breast cancer patients before surgery to down-stage the disease and increase the chances of a successful outcome. Many patients though do not respond to neoadjuvant therapy, and may be better off switching to a different treatment regime, or progressing to surgery immediately. Howeve…	D001943	D009369	PRESENT
43	7871749	Time Resolved Breast Imaging Using a Combined MRI and Optical Tomography Approach	DESCRIPTION (provided by applicant): Primary systemic (neoadjuvant) therapy is routinely used for locally advanced breast cancer patients before surgery to down-stage the disease and increase the chances of a successful outcome. Many patients though do not respond to neoadjuvant therapy, and may be better off switching to a different treatment regime, or progressing to surgery immediately. Howeve…	D001943	D017437	PRESENT
44	7872631	Role of Nrf2 in immunotoxicity by food additives and environmental contaminants	DESCRIPTION (provided by applicant) Recent studies demonstrate that nuclear factor erythroid 2-related factor 2 (Nrf2) plays a critical cytoprotective role in countering oxidative and electrophilic cellular stresses. Nrf2 is activated by a variety of chemicals, including environmental contaminants such as arsenic, cadmium, nickel, cigarette smoke, and diesel exhaust, as well as industrial byprodu…	NA		NULL
45	7788630	The Role of Alternative Splicing Factor Sfrs10 in Neural Development	DESCRIPTION (provided by applicant): Through alternative splicing a single gene can generate functionally diverse set of proteins. Indeed, AS is invoked to reconcile the difference between the relatively few (~24,000) protein coding genes in the human genome to its vast proteome. Interestingly, of all the mammal tissues, the central nervous system (CNS) has the highest degree of AS. Thus, it is g…	NA		NULL
46	7950398	Investigating the Role of a Lifestyle Intervention on Novel Estrogen Biomarkers	DESCRIPTION (provided by applicant): Background: There is a large accumulation of evidence implicating estrogen in breast and endometrial cancer development. Estrogen metabolites within the catechol estrogen (CE) pathway, in particular hydroxy estrogen (HE) quinones, are capable of forming DNA adducts which may lead in certain instances to DNA mutations. Thus, the biological plausibility of the i…	D001943	D009369	PRESENT
46	7950398	Investigating the Role of a Lifestyle Intervention on Novel Estrogen Biomarkers	DESCRIPTION (provided by applicant): Background: There is a large accumulation of evidence implicating estrogen in breast and endometrial cancer development. Estrogen metabolites within the catechol estrogen (CE) pathway, in particular hydroxy estrogen (HE) quinones, are capable of forming DNA adducts which may lead in certain instances to DNA mutations. Thus, the biological plausibility of the i…	D001943	D017437	PRESENT
47	7894318	Top-Down vs Bottom-Up Information Flow in the Parietofrontal Network for Reaching	DESCRIPTION (provided by applicant): My long term goal is to elucidate the neural mechanism underlying reaching behavior and apply this scientific knowledge to a neural prosthesis to restore reaching for amputees and paralyzed patients. The posterior parietal cortex (PPC) and dorsal premotor cortex (PMd) are anatomical nodes located in the parieto-frontal network implicated in visually guided rea…	NA		NULL
48	7762314	Biobehavioral Foundations and Development of Cognitive Competence	DESCRIPTION (provided by applicant): Six complementary and collaborative projects are proposed, with a common scientific and administrative core, to elucidate the nature and emergence of cognitive competence as it is manifest across human and nonhuman primate species, across developmental periods, and across different groups (e.g., individuals with ADHD). The present application benefits from sub…	NA		NULL
49	7937450	ENDOTHELIN CONTROL OF RENAL HEMODYNAMIC AND EXCRETORY FUNCTION	Salt-sensitivity or salt-dependent elevations in blood pressure are evident in a majority of the human population. Renal defects in the control of sodium excretion are known to be major contributors to the development of salt-dependent hypertension. Work conducted by each of the Project Leaders over the past 10 years has provided important Information about the powerful role of the renal endothel…	D006973	D002318	PRESENT
49	7937450	ENDOTHELIN CONTROL OF RENAL HEMODYNAMIC AND EXCRETORY FUNCTION	Salt-sensitivity or salt-dependent elevations in blood pressure are evident in a majority of the human population. Renal defects in the control of sodium excretion are known to be major contributors to the development of salt-dependent hypertension. Work conducted by each of the Project Leaders over the past 10 years has provided important Information about the powerful role of the renal endothel…	D051437	D000091642	PRESENT
50	8102354	Project 2	American Indians (Al) have the highest smoking rates of any ethnic group in the US (40.8%), followed most closely by African Americans (24.3%) and Whites (23.6%). Additionally, Al women are the only group in whom smoking prevalence has increased over the past two decades, from 34.1% to 40.9%. Smoking rates among Al smokers vary by region and are highest in the Northern Plains 44.1%, and lowest in…	D014029	D064419	PRESENT
51	7942545	Core Support for Vision Research	DESCRIPTION (provided by applicant): Columbia University has a large and vibrant vision research community supported by the National Eye Institute, with 20 qualifying grants. Vision research at Columbia ranges across a huge gamut of topics, from genetic studies of retinal and visual brain development in Drosophila and mice to epidemiological studies of the behavior of patients with eye disease. C…	NA		NULL
52	8063303	Subjective Symptoms after Treatment of Lyme Disease	DESCRIPTION (provided by applicant): Symptoms Lyme disease is the most common tick-borne infection in North America. Although the outcome after treatment is generally excellent, some patients complain of persistent subjective symptoms such as fatigue, musculoskeletal pains, or problems with concentration and memory despite resolution of the objective signs of the disease. However, these symptoms …	D008193	D007239	PRESENT
53	7884715	Regulation of sensory cell specification in the developing cochlea	DESCRIPTION (provided by applicant): The development of the organ of Corti is a tightly regulated process, in which a small "prosensory" domain of the cochlear duct is sorted into various types of hair cells and support cells. While it known that intercellular signals, like Notch and FGF, are required at several steps in cochlear development, their precise roles and relationship at the stage of s…	D003638	D010038	PRESENT
53	7884715	Regulation of sensory cell specification in the developing cochlea	DESCRIPTION (provided by applicant): The development of the organ of Corti is a tightly regulated process, in which a small "prosensory" domain of the cochlear duct is sorted into various types of hair cells and support cells. While it known that intercellular signals, like Notch and FGF, are required at several steps in cochlear development, their precise roles and relationship at the stage of s…	D003638	D009422	PRESENT
53	7884715	Regulation of sensory cell specification in the developing cochlea	DESCRIPTION (provided by applicant): The development of the organ of Corti is a tightly regulated process, in which a small "prosensory" domain of the cochlear duct is sorted into various types of hair cells and support cells. While it known that intercellular signals, like Notch and FGF, are required at several steps in cochlear development, their precise roles and relationship at the stage of s…	D003638	D013568	PRESENT
54	7891020	Role of JAK2 in Innate Immunity	DESCRIPTION (provided by applicant): Porphyromonas gingivalis is considered to be one of the major etiologic agents of periodontal diseases. Studies assessing the host inflammatory response to P. gingivalis have demonstrated that the innate immune receptors, TLR2 and TLR4, are the major TLRs involved in the recognition of both the LPS and various pathogen associated molecular patterns isolated fr…	D010518	D009057	PRESENT
55	7782226	Mechanisms by which Obesity in Pregnancy Leads to Obesity in Offspring	DESCRIPTION (provided by applicant): An increasing number of studies in humans and rodents demonstrate that the abnormal intrauterine metabolic milieu associated with obesity in pregnancy can have long-lasting effects on the development of obesity and diabetes in offspring. Both human and animal studies show that maternal obesity significantly increases fetal and neonatal adiposity and that offsp…	D009765	D009750	PRESENT
55	7782226	Mechanisms by which Obesity in Pregnancy Leads to Obesity in Offspring	DESCRIPTION (provided by applicant): An increasing number of studies in humans and rodents demonstrate that the abnormal intrauterine metabolic milieu associated with obesity in pregnancy can have long-lasting effects on the development of obesity and diabetes in offspring. Both human and animal studies show that maternal obesity significantly increases fetal and neonatal adiposity and that offsp…	D009765	D013568	PRESENT
56	7937156	Development of Molecularly Targeted Imaging Agents for KRAS activity in vivo	DESCRIPTION (provided by applicant): Activating mutations in KRAS are the most common oncogenic mutations in human cancers, present in virtually 100% of pancreatic cancers, in 30% of lung cancers, as well as in a variety of other malignancies. One approach to treating such cancers may be to target biochemical-signaling pathways that are regulated by KRAS. Notably, the PI3K and MEK signaling pathw…	D009765	D009750	PRESENT
56	7937156	Development of Molecularly Targeted Imaging Agents for KRAS activity in vivo	DESCRIPTION (provided by applicant): Activating mutations in KRAS are the most common oncogenic mutations in human cancers, present in virtually 100% of pancreatic cancers, in 30% of lung cancers, as well as in a variety of other malignancies. One approach to treating such cancers may be to target biochemical-signaling pathways that are regulated by KRAS. Notably, the PI3K and MEK signaling pathw…	D009765	D013568	PRESENT
57	7986445	HIF-alphia in Cr(VI) carcinogenesis	DESCRIPTION (provided by applicant): Although the carcinogenicity of Cr(VI) has been well documented by studies both in vitro and in vivo, its mechanism of action remains to be investigated. Our recent studies indicate that Cr(VI) induces HIF-11 activation. MAP kinase p38 and reactive oxygen species (ROS) are involved in this process. HIF-11 is a key regulatory protein for angiogenesis, which is …	D009765	D009750	PRESENT
57	7986445	HIF-alphia in Cr(VI) carcinogenesis	DESCRIPTION (provided by applicant): Although the carcinogenicity of Cr(VI) has been well documented by studies both in vitro and in vivo, its mechanism of action remains to be investigated. Our recent studies indicate that Cr(VI) induces HIF-11 activation. MAP kinase p38 and reactive oxygen species (ROS) are involved in this process. HIF-11 is a key regulatory protein for angiogenesis, which is …	D009765	D013568	PRESENT
58	7983213	Alternative Pathway of Complement Activation in Age-Related Macular Degeneration	DESCRIPTION (provided by applicant): The long-term goal is to understand the fundamental basis of complement signaling in the eye, and how misregulation in this process leads to pathology, to ultimately aid in the development of therapeutic approaches for devastating blinding diseases. Age-related macular degeneration (AMD) occurs in two forms, dry and wet. Dry AMD is characterized by drusen, RPE…	D008268	D005128	PRESENT
59	7898378	Regulation of insulin-like growth factors by the ER chaperone GRP94	DESCRIPTION (provided by applicant): Insulin-like growth factors (IGFs) mediate differentiation decisions during embryonic development, cell growth signaling and responses to metabolic stress. We found that the production of these important growth factors is dependent on the activity of the endoplasmic reticulum chaperone glucose regulate protein 94 (GRP94), which is essential for their biosynthe…	NA		NULL
60	7848517	Genetic Studies of Uterine Leiomyomata	DESCRIPTION (provided by applicant): Uterine leiomyomata, or fibroids, are the most common pelvic tumors in females and occur in a minimum of 20- 25% of women of reproductive age. Although benign neoplasms, they constitute a major public health problem as 25-50% of affected women experience debilitating symptoms including excessive menstrual bleeding and pelvic discomfort as well as reproductive …	D007889	D009369	PRESENT
61	7931855	Novel Cultivation Methods for the Domestication of Vaginal Bacteria	DESCRIPTION (provided by applicant): The microbiota of the human vagina can profoundly affect the health of women and neonates. For instance, women with the condition bacterial vaginosis (BV) have increased risks of acquiring sexually transmitted infections such as HIV, and pregnant women with BV have increased risk of preterm birth. Our understanding of BV is hampered by the failure to cultivate…	D014623	D000091642	PRESENT
61	7931855	Novel Cultivation Methods for the Domestication of Vaginal Bacteria	DESCRIPTION (provided by applicant): The microbiota of the human vagina can profoundly affect the health of women and neonates. For instance, women with the condition bacterial vaginosis (BV) have increased risks of acquiring sexually transmitted infections such as HIV, and pregnant women with BV have increased risk of preterm birth. Our understanding of BV is hampered by the failure to cultivate…	D001424	D007239	PRESENT
62	7887689	R-Ras signaling in vascular biology	DESCRIPTION (provided by applicant): Support is requested to analyze the interaction between the Ras family small GTPase R- Ras and a novel effector molecule, RLIP76;the effect of this interaction on R-Ras signaling;the mechanisms by which R-Ras/RLIP76 interactions and signaling regulate vascular cell spreading, migration, proliferation and differentiation;and the roles of this signaling node in …	D002318	D002318	PRESENT
62	7887689	R-Ras signaling in vascular biology	DESCRIPTION (provided by applicant): Support is requested to analyze the interaction between the Ras family small GTPase R- Ras and a novel effector molecule, RLIP76;the effect of this interaction on R-Ras signaling;the mechanisms by which R-Ras/RLIP76 interactions and signaling regulate vascular cell spreading, migration, proliferation and differentiation;and the roles of this signaling node in …	D009369	D009369	PRESENT
63	8074719	Understanding Health Disparities in the Progression of Type 2 Diabetes	DESCRIPTION (provided by applicant): It is well-established that modifiable, lifestyle-related behaviors including smoking, alcohol, diet, and physical activity greatly contribute to the risk of most common physical health conditions. The recent, almost epidemic increase in the prevalence of diseases associated with these health behaviors, especially hypertension, type 2 diabetes, cardiovascular …	D003924	D009750	PRESENT
63	8074719	Understanding Health Disparities in the Progression of Type 2 Diabetes	DESCRIPTION (provided by applicant): It is well-established that modifiable, lifestyle-related behaviors including smoking, alcohol, diet, and physical activity greatly contribute to the risk of most common physical health conditions. The recent, almost epidemic increase in the prevalence of diseases associated with these health behaviors, especially hypertension, type 2 diabetes, cardiovascular …	D003924	D004700	PRESENT
64	7779093	Early Nurse Detection of Delirium Superimposed on Dementia (END DSD)	DESCRIPTION (provided by applicant): Delirium is an acute, reversible change in mental status that occurs in over 40% of persons with dementia. Delirium superimposed on dementia (DSD) leads to increased mortality, increased costs, nursing home placement, early re-hospitalization, and functional decline. Delirium in persons with dementia appears to substantially worsen outcomes in persons with dem…	D003693	D009422	PRESENT
64	7779093	Early Nurse Detection of Delirium Superimposed on Dementia (END DSD)	DESCRIPTION (provided by applicant): Delirium is an acute, reversible change in mental status that occurs in over 40% of persons with dementia. Delirium superimposed on dementia (DSD) leads to increased mortality, increased costs, nursing home placement, early re-hospitalization, and functional decline. Delirium in persons with dementia appears to substantially worsen outcomes in persons with dem…	D003693	D013568	PRESENT
65	7785009	Transcriptional regulation of aging in the adult neural stem cell niche	DESCRIPTION (provided by applicant): The goal of this proposal is to elucidate cellular and molecular mechanisms that specify the adult stem cell niche (SCN) in the CNS that harbors stem cells throughout life. The SCN is situated in the anterior subventricular zone where newly born neurons derived from adult stem cells migrate through the rostral migratory stream (RMS) to the olfactory bulb (OB) …	NA		NULL
66	7774553	Immunoregulatory effects of novel mTOR inhibitors	DESCRIPTION (provided by applicant): The goal of this project is to study how a novel class of cancer therapeutics impact lymphocyte function. These compounds are active-site inhibitors of the bserine/threonine kinase mTOR (mammalian target of rapamycin). The mTOR kinase is present in two complexes, termed mTORC1 and mTORC2, with distinct substrates and function. The natural compound rapamycin is…	D009369	D009369	PRESENT
66	7774553	Immunoregulatory effects of novel mTOR inhibitors	DESCRIPTION (provided by applicant): The goal of this project is to study how a novel class of cancer therapeutics impact lymphocyte function. These compounds are active-site inhibitors of the bserine/threonine kinase mTOR (mammalian target of rapamycin). The mTOR kinase is present in two complexes, termed mTORC1 and mTORC2, with distinct substrates and function. The natural compound rapamycin is…	D007154	D007154	PRESENT
67	7879729	Modular Model for Studies of Immunosurveillance in Skin Cancer	DESCRIPTION (provided by applicant): Skin cancer is the most common class of malignancy in humans. In the United States, there are over 1.5 million cases of skin cancer a year, including those of keratinocytic origin such as basal cell and squamous cell carcinoma, and melanoma. It is well known that the behavior of skin cancer, most notably squamous cell carcinoma (SCC), is markedly affected by t…	D012878	D009369	PRESENT
67	7879729	Modular Model for Studies of Immunosurveillance in Skin Cancer	DESCRIPTION (provided by applicant): Skin cancer is the most common class of malignancy in humans. In the United States, there are over 1.5 million cases of skin cancer a year, including those of keratinocytic origin such as basal cell and squamous cell carcinoma, and melanoma. It is well known that the behavior of skin cancer, most notably squamous cell carcinoma (SCC), is markedly affected by t…	D012878	D017437	PRESENT
68	7933435	Evidence based control strategies of Sleeping Sickness vectors	DESCRIPTION (provided by applicant): This Fogarty International Research Collaboration award (FIRCA) proposal is on tsetse fly population genetics in order to support the ongoing Human African Trypanosomiasis (HAT) control activities in East Africa. The parent grant (NIAID R01Al068932, 01/01/2008 to 12/31/2012) addresses the molecular and ecological aspects of the two HAT disease belts (gambiense…	D014353	D007239	PRESENT
69	7805293	Metabolism and Cancer Progression	DESCRIPTION (provided by applicant): This proposal is to request support for a Keystone Symposia meeting entitled Metabolism and Cancer Progression, organized by Eileen P. White, Craig B. Thompson and Chi Van Dang, which will be held in Vancouver, British Columbia from March 12 - 17, 2010. Otto Warburg initially drew attention to the distinct metabolic state of tumors compared to normal tissues o…	D009369	D009369	PRESENT
70	7588954	Efficacy of Massage Therapy for the Treatment of Generalized Anxiety Disorder	DESCRIPTION (provided by applicant): Massage therapy is one of the fastest-growing complementary and alternative medical therapies with a 36% increase in visits to massage therapists between 1990 and 1997 and an estimated annual cost of 4 to 6 billion dollars. Individuals seek-out massage therapy for an array of concerns including backaches, muscle aches, headaches, feelings of tension, anxiety, …	NA		NULL
71	7872557	eHealth: Second Life Impacts Diabetes Education &Self-Management (SLIDES)	DESCRIPTION (provided by applicant): Innovations and mediums to assist and empower patients in chronic illness self-management are needed to: eliminate barriers to healthcare;accommodate limited health literacy;provide sustainable, cost-effective patient education and support;and move beyond ineffective, non-interactive health behavior interventions. Advances in communication technology such as t…	D003920	D009750	PRESENT
71	7872557	eHealth: Second Life Impacts Diabetes Education &Self-Management (SLIDES)	DESCRIPTION (provided by applicant): Innovations and mediums to assist and empower patients in chronic illness self-management are needed to: eliminate barriers to healthcare;accommodate limited health literacy;provide sustainable, cost-effective patient education and support;and move beyond ineffective, non-interactive health behavior interventions. Advances in communication technology such as t…	D003920	D004700	PRESENT
72	7849256	Reducing Health Disparities: A Health IT Solution	DESCRIPTION (provided by applicant): "Reducing Health Disparities: A Health IT Solution," proposes a collaborative effort to coordinate community stakeholders in Dane County, WI, to integrate a replicable and innovative health IT solution to overcome systemic barriers that exacerbate health disparities and quality of health care for racial and ethnic minorities. Dane county experienced a dramatic…	NA		NULL
73	8063743	Gene Expression Biomarkers for Diagnosis of Lyme Disease	DESCRIPTION (provided by the applicant): Lyme disease is the most frequently reported tick-borne infectious disease in the United States and both its incidence and range are increasing. Early diagnosis and treatment of Lyme disease is critical to prevent disease progression and sequellae. Current laboratory diagnostics are primarily serologic assays and they fail in a number of key areas. They ar…	D008193	D007239	PRESENT
74	8048270	An Evaluation of the Impact of Restaurant Sanitary Grade Posting on Health Hazard	DESCRIPTION (provided by applicant): Project Summary/Abstract To reduce risks of food borne illness resulting from poor sanitary practices in restaurants, the New York City (NYC) Department of Health and Mental Hygiene is scheduled to require public posting of restaurant sanitary scores in the form of letter grades beginning July 2010. The rationale behind this effort is that increased public acc…	D005517	D064419	PRESENT
75	8068136	Large scale gene expression analysis of cellular states	DESCRIPTION (provided by applicant): In this project we aim to create a first installment of data generation and analysis for the LINCS program. Specifically, we will use a novel approach to genome-wide expression profiling developed at the Broad Institute (based on a Luminex bead assay) to catalog the cellular consequences of diverse small-molecule and genetic perturbations in a breadth of human…	NA		NULL
76	8047641	Creation and demonstration of a palliative care research cooperative group	DESCRIPTION (provided by applicant): Palliative care, a relatively new subspecialty, needs to build its evidence base supporting clinical practice. The Institute of Medicine has identified palliative care as a comparative effectiveness research priority, but increased scientific productivity is impeded by challenges to research in this field. In addition to factors such as gate-keeping by clinici…	NA		NULL
77	8148391	Muscle Attenuation After Bedrest and Rehabilitation	It is well known that bedrest is associated with loss of muscle in younger persons and with persons put on bedrest for experimental purposes. Dr. William Evans and Dr. Nick Hays have demonstrated that there is almost double the loss of muscle tissue in older persons compared with younger persons on 10 days of bedrest. In these protocols, he obtains muscle tissue from biopsy and has shown an that …	D009133	D009422	PRESENT
77	8148391	Muscle Attenuation After Bedrest and Rehabilitation	It is well known that bedrest is associated with loss of muscle in younger persons and with persons put on bedrest for experimental purposes. Dr. William Evans and Dr. Nick Hays have demonstrated that there is almost double the loss of muscle tissue in older persons compared with younger persons on 10 days of bedrest. In these protocols, he obtains muscle tissue from biopsy and has shown an that …	D009133	D013568	PRESENT
78	8157128	Molecular Mechanisms Of Myofibril Assembly And Function	N-RAP in Dilated Cardiomyopathy: The muscle-specific protein N-RAP is concentrated at cardiac intercalated disks, plays a role in myofibril assembly, and is upregulated early in mouse models of dilated cardiomyopathy. Using a tet-off system, we developed novel transgenic lines exhibiting cardiac-specific N-RAP overexpression 2.5 times greater than normal. At 40-50 weeks, N-RAP overexpression resu…	D006009	D009422	PRESENT
78	8157128	Molecular Mechanisms Of Myofibril Assembly And Function	N-RAP in Dilated Cardiomyopathy: The muscle-specific protein N-RAP is concentrated at cardiac intercalated disks, plays a role in myofibril assembly, and is upregulated early in mouse models of dilated cardiomyopathy. Using a tet-off system, we developed novel transgenic lines exhibiting cardiac-specific N-RAP overexpression 2.5 times greater than normal. At 40-50 weeks, N-RAP overexpression resu…	D006009	D009358	PRESENT
78	8157128	Molecular Mechanisms Of Myofibril Assembly And Function	N-RAP in Dilated Cardiomyopathy: The muscle-specific protein N-RAP is concentrated at cardiac intercalated disks, plays a role in myofibril assembly, and is upregulated early in mouse models of dilated cardiomyopathy. Using a tet-off system, we developed novel transgenic lines exhibiting cardiac-specific N-RAP overexpression 2.5 times greater than normal. At 40-50 weeks, N-RAP overexpression resu…	D006009	D009750	PRESENT
78	8157128	Molecular Mechanisms Of Myofibril Assembly And Function	N-RAP in Dilated Cardiomyopathy: The muscle-specific protein N-RAP is concentrated at cardiac intercalated disks, plays a role in myofibril assembly, and is upregulated early in mouse models of dilated cardiomyopathy. Using a tet-off system, we developed novel transgenic lines exhibiting cardiac-specific N-RAP overexpression 2.5 times greater than normal. At 40-50 weeks, N-RAP overexpression resu…	D002311	D002318	PRESENT
78	8157128	Molecular Mechanisms Of Myofibril Assembly And Function	N-RAP in Dilated Cardiomyopathy: The muscle-specific protein N-RAP is concentrated at cardiac intercalated disks, plays a role in myofibril assembly, and is upregulated early in mouse models of dilated cardiomyopathy. Using a tet-off system, we developed novel transgenic lines exhibiting cardiac-specific N-RAP overexpression 2.5 times greater than normal. At 40-50 weeks, N-RAP overexpression resu…	D002311	D009358	PRESENT
79	8148474	Biomedical Imaging	The Imaging Sciences Laboratory has a major collaborative research effort with the Institutes involving the use of image processing techniques and advanced computational techniques in structural biology to analyze electron micrographs and NMR spectra with the goal of determining macromolecular structures and dynamics. Recent efforts have concentrated on the 3D reconstruction, analysis and interpr…	D014777	D007239	PRESENT
80	8148475	Biomedical Imaging and Visualization	Development of the TELESYNERGY Medical Consultation WorkStation System (MCWS) was initiated in the mid 1990s, and it was first deployed in the Center for Information Technology (CIT) and NCI Radiation Oncology Branch (ROB) environments on the NIH campus in 1995 and 1997, respectively. The MCWS allows real-time multimedia teleconferencing between distributed sites, and the systems include high-res…	NA		NULL
81	8148476	Statistical And Computational Methods For Molecular Biology And Biomedicine	In a joint study with investigators in Laboratory of Molecular Biology, NCI and Institut National de la Recherche Agronomique (INRA), France, we attacked the problem of protein structure classification, with the goal of improving automated methods for recognizing and classifying protein domains in three dimensional structures. Domains are thought to be the building blocks of complex structures, a…	D008288	D007239	PRESENT
82	8148477	Computational Tools For Bioinformatics And Genome Analysis	A crucial component to the recent major advances in genomic research has been the uniting of advances in biology with those in computers, informatics and networking. As technologies have advanced allowing high throughput, Genomics scale data collection, the technological burden has shifted increasingly to analysis and informatics. This project was established to ensure that necessary computationa…	NA		NULL
83	8149442	Genetic Epidemiology of Cancer	Dr. Bailey-Wilson has been working for over 25 years to detect genetic risk factors for lung cancer and possible gene-gene and/or gene-environment interactions, summarized in a recent review article that she co-authored this year (1). The purpose of her study of lung cancer is to identify a gene or genes that contribute to lung cancer susceptibility. In this fiscal year, family data have been col…	D008175	D009369	PRESENT
83	8149442	Genetic Epidemiology of Cancer	Dr. Bailey-Wilson has been working for over 25 years to detect genetic risk factors for lung cancer and possible gene-gene and/or gene-environment interactions, summarized in a recent review article that she co-authored this year (1). The purpose of her study of lung cancer is to identify a gene or genes that contribute to lung cancer susceptibility. In this fiscal year, family data have been col…	D008175	D012140	PRESENT
83	8149442	Genetic Epidemiology of Cancer	Dr. Bailey-Wilson has been working for over 25 years to detect genetic risk factors for lung cancer and possible gene-gene and/or gene-environment interactions, summarized in a recent review article that she co-authored this year (1). The purpose of her study of lung cancer is to identify a gene or genes that contribute to lung cancer susceptibility. In this fiscal year, family data have been col…	D011471	D009369	PRESENT
83	8149442	Genetic Epidemiology of Cancer	Dr. Bailey-Wilson has been working for over 25 years to detect genetic risk factors for lung cancer and possible gene-gene and/or gene-environment interactions, summarized in a recent review article that she co-authored this year (1). The purpose of her study of lung cancer is to identify a gene or genes that contribute to lung cancer susceptibility. In this fiscal year, family data have been col…	D011471	D000091642	PRESENT
83	8149442	Genetic Epidemiology of Cancer	Dr. Bailey-Wilson has been working for over 25 years to detect genetic risk factors for lung cancer and possible gene-gene and/or gene-environment interactions, summarized in a recent review article that she co-authored this year (1). The purpose of her study of lung cancer is to identify a gene or genes that contribute to lung cancer susceptibility. In this fiscal year, family data have been col…	D001943	D009369	PRESENT
83	8149442	Genetic Epidemiology of Cancer	Dr. Bailey-Wilson has been working for over 25 years to detect genetic risk factors for lung cancer and possible gene-gene and/or gene-environment interactions, summarized in a recent review article that she co-authored this year (1). The purpose of her study of lung cancer is to identify a gene or genes that contribute to lung cancer susceptibility. In this fiscal year, family data have been col…	D001943	D017437	PRESENT
83	8149442	Genetic Epidemiology of Cancer	Dr. Bailey-Wilson has been working for over 25 years to detect genetic risk factors for lung cancer and possible gene-gene and/or gene-environment interactions, summarized in a recent review article that she co-authored this year (1). The purpose of her study of lung cancer is to identify a gene or genes that contribute to lung cancer susceptibility. In this fiscal year, family data have been col…	D002276	D009369	PRESENT
84	8149603	Natural Language Processing Techniques To Enhance Information Access.	Recently we have been involved in four subprojects which use natural language processing techniques: 1) The presence of unrecognized abbreviations in text hinders indexing algorithms and adversely affects information retrieval and extraction. Automatic abbreviation definition identification can help resolve these issues. However, abbreviations and their definitions identified by an automatic proc…	NA		NULL
85	8158265	Molecular Characterization of Breast Duct Epithelium at Risk for Breast Cancer	This project is designed to define the morphologic, molecular, and metabolic characteristics of breast ducts and ductal epithelial cells at normal risk and increased risk for breast cancer. This data is needed to define the early changes in the carcinogenic pathway for breast cancer, to develop an improved classification and molecular signature of preneoplastic breast tissue for risk assessment, …	D001943	D009369	PRESENT
85	8158265	Molecular Characterization of Breast Duct Epithelium at Risk for Breast Cancer	This project is designed to define the morphologic, molecular, and metabolic characteristics of breast ducts and ductal epithelial cells at normal risk and increased risk for breast cancer. This data is needed to define the early changes in the carcinogenic pathway for breast cancer, to develop an improved classification and molecular signature of preneoplastic breast tissue for risk assessment, …	D001943	D017437	PRESENT
86	8173956	COMPUTATIONAL THINKING-Computational Abduction for Molecular Biology	In biomedicine, clinicians and researchers now face formidable challenges in information management, innovation, and decision-making in an era which is seeing extraordinarily rapid growth of knowledge, distributed among a host of databases, and on a scale far larger than can be mastered by an individual. The remarkable speed, memory capacity, and symbol-manipulating power of computers, if properl…	NA		NULL
87	8137295	Project 1: Cross Species Characterization of Gene Networks in Acute Responses	Studies in both humans and animal models show that acute behavioral responses to ethanol have predictive value regarding risk for long term ethanol drinking behavior. In rodent models, locomotor activation and anxiolytic-like activity are two widely documented acute behavioral responses to ethanol. Stress, anxiety and effects of ethanol or ethanol-withdrawal on anxiety have been proposed as impor…	D000437	D064419	PRESENT
88	8129638	Administrative Core	Core A - Administrative A. AIMS A.1. OVERALL AIM The Administrative Core has as its major aim to provide the base structure for fluent Peru TMRC Program activities, including ensuring timely and appropriate management of funds and resources, and development of fluent communication systems, among other duties. This core will be set at the Universidad Peruana Cayetano Heredia to administer the gran…	NA		NULL
89	8118814	Electrophysiology of Stimulus Processing and Encoding in Schizophrenia	Patients with schizophrenia exhibit behavioral and physiological impairments in the perception, modulation and evaluation of environmental stimuli. These information-processing deficits disrupt patients'efforts to detect, interpret and assign salience to incoming stimuli, resulting in disturbed behavioral responses. Clinically, this can result in hallucinations, ideas of reference, impaired affec…	NA		NULL
90	8113456	CELLULAR TRANSPLANTATION STRATEGIES FOLLOWING TRAUMATIC BRAIN INJURY	Although much is known about the pathophysiological mechanisms underiying traumatic brain injury (TBI), few therapeutic strategies have been found to promote recovery after TBI. The purpose of this study will be to investigate novel therapies that promote recovery of function when initiated in an early or delayed fashion after TBI. In preliminary studies, we found that the transplantation of neur…	D000070642	D009422	PRESENT
90	8113456	CELLULAR TRANSPLANTATION STRATEGIES FOLLOWING TRAUMATIC BRAIN INJURY	Although much is known about the pathophysiological mechanisms underiying traumatic brain injury (TBI), few therapeutic strategies have been found to promote recovery after TBI. The purpose of this study will be to investigate novel therapies that promote recovery of function when initiated in an early or delayed fashion after TBI. In preliminary studies, we found that the transplantation of neur…	D000070642	D014947	PRESENT
91	8090494	RESEARCH TRAINING CORE	The Bronx CREED Research1 Training Core will continue to encourage students and faculty to acquire adequate training to employ rigorous clinical, behavioral, and health services research methods for studying health disparities and to pursue important research questions posed in innovative and creative ways. Both the literature and our previous experience underscore the necessity of adequate time …	NA		NULL
92	8068047	Evidence based Review: Probiotic Safety	Probiotics [unreadable]pro life'are defined as dietary supplements of live bacteria or yeasts thought to be healthy for the host organism. According to the definition currently adopted by Food and Agriculture Organization of the United Nations &World Health Organization (FAO/WHO), probiotics are live microorganisms which when administered in adequate amounts confer a health benefit on the host (F…	NA		NULL
93	8171656	Combined Therapy for Combined Injury: Modulation of iNOS Induced Inflammatory Cyt	Nearly 40% of the causalities after a nuclear detonation will sustain combined injury, burns and/or wounds in addition to radiation exposure, siginificantly increasing their risk of morbidity and mortality. Hemorrhage further increases these risks. Animal studies clearly demonstrate that burns and wounds exacerbate the acute radiation syndrome. Data from humans similarly demonstrates that burns a…	D054508	D014947	PRESENT
93	8171656	Combined Therapy for Combined Injury: Modulation of iNOS Induced Inflammatory Cyt	Nearly 40% of the causalities after a nuclear detonation will sustain combined injury, burns and/or wounds in addition to radiation exposure, siginificantly increasing their risk of morbidity and mortality. Hemorrhage further increases these risks. Animal studies clearly demonstrate that burns and wounds exacerbate the acute radiation syndrome. Data from humans similarly demonstrates that burns a…	D054508	D055585	PRESENT
93	8171656	Combined Therapy for Combined Injury: Modulation of iNOS Induced Inflammatory Cyt	Nearly 40% of the causalities after a nuclear detonation will sustain combined injury, burns and/or wounds in addition to radiation exposure, siginificantly increasing their risk of morbidity and mortality. Hemorrhage further increases these risks. Animal studies clearly demonstrate that burns and wounds exacerbate the acute radiation syndrome. Data from humans similarly demonstrates that burns a…	D054508	D004778	PRESENT
93	8171656	Combined Therapy for Combined Injury: Modulation of iNOS Induced Inflammatory Cyt	Nearly 40% of the causalities after a nuclear detonation will sustain combined injury, burns and/or wounds in addition to radiation exposure, siginificantly increasing their risk of morbidity and mortality. Hemorrhage further increases these risks. Animal studies clearly demonstrate that burns and wounds exacerbate the acute radiation syndrome. Data from humans similarly demonstrates that burns a…	D014947	D014947	PRESENT
94	8181763	Bilateral and Multilateral Activities	Provide support for supporting medical research, investing in important medical discoveries, and enhancing the ability of scientists to prevent, treat, and diagnose common and rare diseases.	NA		NULL
95	8208607	Research Component 3	Alcohol abuse is prevalent in HIV infected patients and is associated with suboptimal responses to antiretroviral therapy (ART). Both HIV and alcohol abuse predispose to infections at mucosal sites of which bacterial pneumonia is a common complication. During the last funding period, we found that experimental pneumonia using Streptococcus pneumoniae in alcohol fed, SIV-infected macaques resulted…	D015658	D007239	PRESENT
95	8208607	Research Component 3	Alcohol abuse is prevalent in HIV infected patients and is associated with suboptimal responses to antiretroviral therapy (ART). Both HIV and alcohol abuse predispose to infections at mucosal sites of which bacterial pneumonia is a common complication. During the last funding period, we found that experimental pneumonia using Streptococcus pneumoniae in alcohol fed, SIV-infected macaques resulted…	D015658	D000091642	PRESENT
95	8208607	Research Component 3	Alcohol abuse is prevalent in HIV infected patients and is associated with suboptimal responses to antiretroviral therapy (ART). Both HIV and alcohol abuse predispose to infections at mucosal sites of which bacterial pneumonia is a common complication. During the last funding period, we found that experimental pneumonia using Streptococcus pneumoniae in alcohol fed, SIV-infected macaques resulted…	D015658	D007154	PRESENT
95	8208607	Research Component 3	Alcohol abuse is prevalent in HIV infected patients and is associated with suboptimal responses to antiretroviral therapy (ART). Both HIV and alcohol abuse predispose to infections at mucosal sites of which bacterial pneumonia is a common complication. During the last funding period, we found that experimental pneumonia using Streptococcus pneumoniae in alcohol fed, SIV-infected macaques resulted…	D000437	D064419	PRESENT
95	8208607	Research Component 3	Alcohol abuse is prevalent in HIV infected patients and is associated with suboptimal responses to antiretroviral therapy (ART). Both HIV and alcohol abuse predispose to infections at mucosal sites of which bacterial pneumonia is a common complication. During the last funding period, we found that experimental pneumonia using Streptococcus pneumoniae in alcohol fed, SIV-infected macaques resulted…	D018410	D007239	PRESENT
95	8208607	Research Component 3	Alcohol abuse is prevalent in HIV infected patients and is associated with suboptimal responses to antiretroviral therapy (ART). Both HIV and alcohol abuse predispose to infections at mucosal sites of which bacterial pneumonia is a common complication. During the last funding period, we found that experimental pneumonia using Streptococcus pneumoniae in alcohol fed, SIV-infected macaques resulted…	D018410	D012140	PRESENT
96	8208608	Research Component 4	Myelosuppression with granulocytopenia is a common hematologic disorder during HIV infection. Compounding the direct lymphotoxicity of HIV. granulocytopenia is an additional risk factor for secondary infections. Management of granulocytopenia improves survival of patients with HIV infection. Alcohol abuse is a significant co-factor for progression of AIDS. Alcohol injures the bone marrow and impa…	D015658	D007239	PRESENT
96	8208608	Research Component 4	Myelosuppression with granulocytopenia is a common hematologic disorder during HIV infection. Compounding the direct lymphotoxicity of HIV. granulocytopenia is an additional risk factor for secondary infections. Management of granulocytopenia improves survival of patients with HIV infection. Alcohol abuse is a significant co-factor for progression of AIDS. Alcohol injures the bone marrow and impa…	D015658	D000091642	PRESENT
96	8208608	Research Component 4	Myelosuppression with granulocytopenia is a common hematologic disorder during HIV infection. Compounding the direct lymphotoxicity of HIV. granulocytopenia is an additional risk factor for secondary infections. Management of granulocytopenia improves survival of patients with HIV infection. Alcohol abuse is a significant co-factor for progression of AIDS. Alcohol injures the bone marrow and impa…	D015658	D007154	PRESENT
96	8208608	Research Component 4	Myelosuppression with granulocytopenia is a common hematologic disorder during HIV infection. Compounding the direct lymphotoxicity of HIV. granulocytopenia is an additional risk factor for secondary infections. Management of granulocytopenia improves survival of patients with HIV infection. Alcohol abuse is a significant co-factor for progression of AIDS. Alcohol injures the bone marrow and impa…	D000380	D006425	PRESENT
97	8135196	Zinc deficiency in the alcoholic lung	DESCRIPTION (provided by applicant): Alcohol abuse directly affects 15-30 million Americans and is a major risk factor for several devastating lung diseases including pneumonia. Experimentally, alcohol ingestion causes oxidant stress within the alveolar space and severely compromises alveolar macrophage immune function by dampening GM-CSF signaling and priming of these cells. Clinical studies hav…	D000437	D064419	PRESENT
97	8135196	Zinc deficiency in the alcoholic lung	DESCRIPTION (provided by applicant): Alcohol abuse directly affects 15-30 million Americans and is a major risk factor for several devastating lung diseases including pneumonia. Experimentally, alcohol ingestion causes oxidant stress within the alveolar space and severely compromises alveolar macrophage immune function by dampening GM-CSF signaling and priming of these cells. Clinical studies hav…	D011014	D007239	PRESENT
97	8135196	Zinc deficiency in the alcoholic lung	DESCRIPTION (provided by applicant): Alcohol abuse directly affects 15-30 million Americans and is a major risk factor for several devastating lung diseases including pneumonia. Experimentally, alcohol ingestion causes oxidant stress within the alveolar space and severely compromises alveolar macrophage immune function by dampening GM-CSF signaling and priming of these cells. Clinical studies hav…	D011014	D012140	PRESENT
98	8124943	Revitalizing Tennessee's Core Environmental Health Programs: Food Safety and Wate	DESCRIPTION (provided by applicant): Abstract-Tennessee EHS-Net Application 2010 Foodborne and waterborne pathogens cause substantial burden of illness. The Tennessee Department of Health (TDH) considers involvement in EHS-Net vital to promoting safe practices, educating environmentalists and epidemiologists in outbreak investigation, preventing illness, adding to the body of generalizable knowle…	D005517	D064419	PRESENT
98	8124943	Revitalizing Tennessee's Core Environmental Health Programs: Food Safety and Wate	DESCRIPTION (provided by applicant): Abstract-Tennessee EHS-Net Application 2010 Foodborne and waterborne pathogens cause substantial burden of illness. The Tennessee Department of Health (TDH) considers involvement in EHS-Net vital to promoting safe practices, educating environmentalists and epidemiologists in outbreak investigation, preventing illness, adding to the body of generalizable knowle…	D000069578	D007239	PRESENT
99	8139688	Stregthening Global Human-Animal Interface Activities for Avian Influenza and oth	DESCRIPTION (provided by applicant): The importance of inter-sectoral collaboration to combat the emergence and re- emergence of infectious diseases among animals that can be transmitted to humans has never been clearer, as all novel influenza viruses and more than 70% of emerging infectious diseases that impact humans originate from animals. The World Organization for Animal Health (OIE) has a c…	D015047	D007239	PRESENT
99	8139688	Stregthening Global Human-Animal Interface Activities for Avian Influenza and oth	DESCRIPTION (provided by applicant): The importance of inter-sectoral collaboration to combat the emergence and re- emergence of infectious diseases among animals that can be transmitted to humans has never been clearer, as all novel influenza viruses and more than 70% of emerging infectious diseases that impact humans originate from animals. The World Organization for Animal Health (OIE) has a c…	D015047	D000820	PRESENT
99	8139688	Stregthening Global Human-Animal Interface Activities for Avian Influenza and oth	DESCRIPTION (provided by applicant): The importance of inter-sectoral collaboration to combat the emergence and re- emergence of infectious diseases among animals that can be transmitted to humans has never been clearer, as all novel influenza viruses and more than 70% of emerging infectious diseases that impact humans originate from animals. The World Organization for Animal Health (OIE) has a c…	D005585	D007239	PRESENT
99	8139688	Stregthening Global Human-Animal Interface Activities for Avian Influenza and oth	DESCRIPTION (provided by applicant): The importance of inter-sectoral collaboration to combat the emergence and re- emergence of infectious diseases among animals that can be transmitted to humans has never been clearer, as all novel influenza viruses and more than 70% of emerging infectious diseases that impact humans originate from animals. The World Organization for Animal Health (OIE) has a c…	D005585	D000820	PRESENT
99	8139688	Stregthening Global Human-Animal Interface Activities for Avian Influenza and oth	DESCRIPTION (provided by applicant): The importance of inter-sectoral collaboration to combat the emergence and re- emergence of infectious diseases among animals that can be transmitted to humans has never been clearer, as all novel influenza viruses and more than 70% of emerging infectious diseases that impact humans originate from animals. The World Organization for Animal Health (OIE) has a c…	D007251	D007239	PRESENT
99	8139688	Stregthening Global Human-Animal Interface Activities for Avian Influenza and oth	DESCRIPTION (provided by applicant): The importance of inter-sectoral collaboration to combat the emergence and re- emergence of infectious diseases among animals that can be transmitted to humans has never been clearer, as all novel influenza viruses and more than 70% of emerging infectious diseases that impact humans originate from animals. The World Organization for Animal Health (OIE) has a c…	D007251	D012140	PRESENT
100	8332014	Stregthening Global Human-Animal Interface Activities for Avian Influenza and oth	DESCRIPTION (provided by applicant): The importance of inter-sectoral collaboration to combat the emergence and re- emergence of infectious diseases among animals that can be transmitted to humans has never been clearer, as all novel influenza viruses and more than 70% of emerging infectious diseases that impact humans originate from animals. The World Organization for Animal Health (OIE) has a c…	D015047	D007239	PRESENT
100	8332014	Stregthening Global Human-Animal Interface Activities for Avian Influenza and oth	DESCRIPTION (provided by applicant): The importance of inter-sectoral collaboration to combat the emergence and re- emergence of infectious diseases among animals that can be transmitted to humans has never been clearer, as all novel influenza viruses and more than 70% of emerging infectious diseases that impact humans originate from animals. The World Organization for Animal Health (OIE) has a c…	D015047	D000820	PRESENT
100	8332014	Stregthening Global Human-Animal Interface Activities for Avian Influenza and oth	DESCRIPTION (provided by applicant): The importance of inter-sectoral collaboration to combat the emergence and re- emergence of infectious diseases among animals that can be transmitted to humans has never been clearer, as all novel influenza viruses and more than 70% of emerging infectious diseases that impact humans originate from animals. The World Organization for Animal Health (OIE) has a c…	D005585	D007239	PRESENT
100	8332014	Stregthening Global Human-Animal Interface Activities for Avian Influenza and oth	DESCRIPTION (provided by applicant): The importance of inter-sectoral collaboration to combat the emergence and re- emergence of infectious diseases among animals that can be transmitted to humans has never been clearer, as all novel influenza viruses and more than 70% of emerging infectious diseases that impact humans originate from animals. The World Organization for Animal Health (OIE) has a c…	D005585	D000820	PRESENT
100	8332014	Stregthening Global Human-Animal Interface Activities for Avian Influenza and oth	DESCRIPTION (provided by applicant): The importance of inter-sectoral collaboration to combat the emergence and re- emergence of infectious diseases among animals that can be transmitted to humans has never been clearer, as all novel influenza viruses and more than 70% of emerging infectious diseases that impact humans originate from animals. The World Organization for Animal Health (OIE) has a c…	D007251	D007239	PRESENT
100	8332014	Stregthening Global Human-Animal Interface Activities for Avian Influenza and oth	DESCRIPTION (provided by applicant): The importance of inter-sectoral collaboration to combat the emergence and re- emergence of infectious diseases among animals that can be transmitted to humans has never been clearer, as all novel influenza viruses and more than 70% of emerging infectious diseases that impact humans originate from animals. The World Organization for Animal Health (OIE) has a c…	D007251	D012140	PRESENT
101	8278053	Los Angeles Basin Clinical and Translational Science Institute	This revised application for a Clinical and Translational Science Award (CTSA) would support the continued development ofthe Los Angeles Basin Clinical and Translational Science Institute (CTSI). Our vision is to improve health ofthe diverse and underserved population of urban Los Angeles and, in doing so, to gain knowledge that we can share with others to improve health in urban settings and meg…	NA		NULL
102	8230520	Linking Clinical Translational Science Award Sites to Improve Pediatric Research	PROJECT SUMMARY With the knowledge that scientific discovery and application is often an inefficient process, the National Institute of Health (NIH) launched the Clinical Translational Science Award (CTSA) program to transform the research and training environment to enhance efficiency and quality of clinical and translational research. An explicit expectation is that the CTSA sites would discove…	NA		NULL
103	8308586	Clinical Research Curriculum Award	DESCRIPTION (provided by applicant): In response to the need to train clinical and translational investigators at the University of Connecticut, including the UConn Health Center and other healthcare institutions in the Greater Hartford area, a Master of Science in Clinical and Translational Research (MCTR) curriculum was developed and implemented under the direction of Anne Kenny, MD, an establi…	NA		NULL
104	8295947	An Evaluation of the Impact of Restaurant Sanitary Grade Posting on Health Hazard	DESCRIPTION (provided by applicant): Project Summary/Abstract To reduce risks of food borne illness resulting from poor sanitary practices in restaurants, the New York City (NYC) Department of Health and Mental Hygiene is scheduled to require public posting of restaurant sanitary scores in the form of letter grades beginning July 2010. The rationale behind this effort is that increased public acc…	D005517	D064419	PRESENT
105	8284337	Muscle disuse and contractile dysfunction in the elderly	DESCRIPTION (provided by applicant): Skeletal muscle disuse is an important contributing factor to physical disability. Disuse is more frequent in the elderly and they are more susceptible to its debilitating effects because of their diminished physiological reserve. Despite these facts, the mechanisms whereby disuse promotes skeletal muscle contractile dysfunction in this population remain large…	NA		NULL
106	8246515	SUMMER PROGRAMS FOR VETERINARY STUDENTS (T35)	This is a renewal application for short-term training for students in health professional schools. The overall objective of this application is to stimulate research interests in talented veterinary students and to expose them to opportunities inherent in a research career. The program will provide research training opportunities for veterinary students in the following biomedical research areas:…	NA		NULL
107	8460821	Unlocking the Mysteries of Chronic Disease: Bioinvestigations for Family, School	DESCRIPTION (provided by applicant): EdVenture Children's Museum, a hands-on, children's museum in Columbia, SC, in close collaboration with NIH-funded researchers at the University of South Carolina, proposes a five-year, SEPA project entitled Unlocking the Mysteries of Chronic Diseases: BioInvestigations for Family, School and Youth Audiences. The program will develop teaching laboratories and …	NA		NULL
108	8731985	Linked: Improving maternal & child health through specialty training in Zambia	Despite modest reductions in mortality over the past decade, the burden of maternal and early childhood death in Zambia remains among the highest in the world. In this application, we seek to improve maternal and child outcomes in Lusaka Province by enhancing specialty training for obstetric and neonatal care at the University of Zambia School of Medicine. Referral services are critically needed …	D007744	D000091642	PRESENT
108	8731985	Linked: Improving maternal & child health through specialty training in Zambia	Despite modest reductions in mortality over the past decade, the burden of maternal and early childhood death in Zambia remains among the highest in the world. In this application, we seek to improve maternal and child outcomes in Lusaka Province by enhancing specialty training for obstetric and neonatal care at the University of Zambia School of Medicine. Referral services are critically needed …	D007232	D009358	PRESENT
109	8817892	Novel Regulators of Glucose Homeostasis in Aging	DESCRIPTION (provided by applicant): Biological changes associated with aging are a major risk for increased incidence of many age-related diseases including insulin resistance/type 2 diabetes mellitus, Alzheimer's disease (AD), stroke and ischemic heart disease. The focus of our research has been to identify biological factors that change with age and may be involved in the etiology or pathogene…	NA		NULL
110	8655567	Institute for Clinical and Translational Science	Three years ago, UCI created the Institute for Clinical and Translational Science (ICTS). which identifies tests, and implements innovative ways to break down barriers that impede biomedical discovery. In the next phase of our concerted effort to transform the UCI clinical research enterprise, our vision is to: 1) Nurture Novel Collaborations-The ICTS builds multidisciplinary research teams, such…	NA		NULL
111	8712182	California Environmental Health Specialist Network (EHS-Net) Food Safety and Wate	DESCRIPTION (provided by applicant): Project Summary/Abstract The California EHS-Net Food Safety and Water Safety programs will collaborate with both State and local food and water regulatory programs to conduct the following two joint research projects: 1) Food and Water Safety Risk Factors Associated with Mobile Food Vehicles, and 2) An Assessment of California's Local Environmental Health Agen…	D005517	D064419	PRESENT
111	8712182	California Environmental Health Specialist Network (EHS-Net) Food Safety and Wate	DESCRIPTION (provided by applicant): Project Summary/Abstract The California EHS-Net Food Safety and Water Safety programs will collaborate with both State and local food and water regulatory programs to conduct the following two joint research projects: 1) Food and Water Safety Risk Factors Associated with Mobile Food Vehicles, and 2) An Assessment of California's Local Environmental Health Agen…	D000069578	D007239	PRESENT
112	9497843	Training Program in Neuroscience	? DESCRIPTION (provided by applicant): In this competing renewal application, we request funds to continue support for an integrated, multidisciplinary, neuroscience training program at New York University, one that prepares trainees for the intensely collaborative and interdisciplinary nature of modern neuroscience research. Historically, two neuroscience graduate programs existed in parallel at…	NA		NULL

## Sheet: mti
ID	MTI_unique	Score	MTI_unique_ag	MTI_present
1	D002836	20460	D006425	PRESENT
1	D002836	20460	D009358	PRESENT
2	D055948	7276266	D009422	PRESENT
2	D055948	7276266	D013568	PRESENT
3	D001943	4045163	D009369	PRESENT
3	D001943	4045163	D017437	PRESENT
4	D014029	2989653	D064419	PRESENT
5	D001308	25014	D010038	PRESENT
5	D001308	25014	D009422	PRESENT
5	D001308	25014	D013568	PRESENT
6	NA	NA		NULL
7	D003317	5772	D005128	PRESENT
7	D003317	5772	D009358	PRESENT
7	D005128	3372	D005128	PRESENT
8	D028361	55575	D009750	PRESENT
9	NA	NA		NULL
10	D008527	19446736	D009369	PRESENT
10	D004806	58563	D009369	PRESENT
10	D002528	1000	D009369	PRESENT
10	D002528	1000	D009422	PRESENT
10	D007859	3891	D009422	PRESENT
10	D007859	3891	D013568	PRESENT
11	D064420	11796	D064419	PRESENT
12	D008659	6822	D009750	PRESENT
12	D003920	6756	D009750	PRESENT
12	D003920	6756	D004700	PRESENT
12	D009369	3066	D009369	PRESENT
12	D009765	3030	D009750	PRESENT
12	D009765	3030	D013568	PRESENT
12	D004827	330	D009422	PRESENT
13	NA	NA		NULL
14	D003920	2529	D009750	PRESENT
14	D003920	2529	D004700	PRESENT
14	D006331	2193	D002318	PRESENT
14	D009369	2112	D009369	PRESENT
15	D007251	13247	D007239	PRESENT
15	D007251	13247	D012140	PRESENT
15	D008457	2880	D007239	PRESENT
15	D015658	1000	D007239	PRESENT
15	D015658	1000	D000091642	PRESENT
15	D015658	1000	D007154	PRESENT
16	NA	NA		NULL
17	D008180	1000	D017437	PRESENT
17	D008180	1000	D007154	PRESENT
18	D001943	45911	D009369	PRESENT
18	D001943	45911	D017437	PRESENT
18	D015674	41869	D009369	PRESENT
18	D015674	41869	D000820	PRESENT
18	D002471	31620	D009369	PRESENT
18	D002471	31620	D013568	PRESENT
19	D020078	7091	D009422	PRESENT
19	D020078	7091	D013568	PRESENT
19	D010034	32253	D010038	PRESENT
19	D012141	1000	D007239	PRESENT
19	D012141	1000	D012140	PRESENT
20	D014355	36351	D007239	PRESENT
20	D003141	4017	D007239	PRESENT
20	D003141	4017	D013568	PRESENT
21	D015658	209072	D007239	PRESENT
21	D015658	209072	D000091642	PRESENT
21	D015658	209072	D007154	PRESENT
21	D000163	13617	D007239	PRESENT
21	D000163	13617	D000091642	PRESENT
21	D000163	13617	D007154	PRESENT
22	D014376	21327	D007239	PRESENT
22	D006099	8967	D006425	PRESENT
22	D006099	8967	D013568	PRESENT
22	D003141	3966	D007239	PRESENT
22	D003141	3966	D013568	PRESENT
23	NA	NA		NULL
24	D064129	46034	D009369	PRESENT
24	D064129	46034	D000091642	PRESENT
25	NA	NA		NULL
26	D010024	24561	D009140	PRESENT
26	D010024	24561	D009750	PRESENT
26	D009369	2901	D009369	PRESENT
26	D010493	1000	D002318	PRESENT
26	D010493	1000	D009140	PRESENT
26	D007592	1000	D002318	PRESENT
26	D007592	1000	D009140	PRESENT
27	D018798	1194170	D006425	PRESENT
27	D018798	1194170	D009750	PRESENT
27	D047928	1191404	D000091642	PRESENT
27	D010272	8520	D007239	PRESENT
28	D006930	14349	D009422	PRESENT
28	D006930	14349	D013568	PRESENT
28	D008881	24126	D009422	PRESENT
29	D015658	1234739	D007239	PRESENT
29	D015658	1234739	D000091642	PRESENT
29	D015658	1234739	D007154	PRESENT
29	D000163	1231295	D007239	PRESENT
29	D000163	1231295	D000091642	PRESENT
29	D000163	1231295	D007154	PRESENT
29	D009181	2418	D007239	PRESENT
30	D001943	1194248	D009369	PRESENT
30	D001943	1194248	D017437	PRESENT
31	D007333	40862	D009750	PRESENT
31	D007333	40862	D010829	PRESENT
31	D003924	37748	D009750	PRESENT
31	D003924	37748	D004700	PRESENT
31	D002318	17534	D002318	PRESENT
31	D006973	7884	D002318	PRESENT
31	D009765	6729	D009750	PRESENT
31	D009765	6729	D013568	PRESENT
31	D008113	1062	D009369	PRESENT
31	D008113	1062	D004066	PRESENT
32	D054850	46416	D009140	PRESENT
32	D010003	36759	D009140	PRESENT
32	D001172	11640	D009140	PRESENT
32	D001172	11640	D017437	PRESENT
32	D001172	11640	D007154	PRESENT
32	D001862	4746	D009140	PRESENT
32	D001862	4746	D055687	PRESENT
33	NA	NA		NULL
34	D017202	14493	D002318	PRESENT
34	D006973	5337	D002318	PRESENT
35	D010300	1367092	D009422	PRESENT
35	D019636	1361638	D009422	PRESENT
36	D015658	26355	D007239	PRESENT
36	D015658	26355	D000091642	PRESENT
36	D015658	26355	D007154	PRESENT
36	D019966	17283	D064419	PRESENT
37	D003141	3015	D007239	PRESENT
37	D003141	3015	D013568	PRESENT
37	D006402	2991	D006425	PRESENT
37	D009765	1227	D009750	PRESENT
37	D009765	1227	D013568	PRESENT
38	D010009	30681	D009140	PRESENT
38	D010009	30681	D009358	PRESENT
38	D003398	7008	D009140	PRESENT
38	D003398	7008	D009358	PRESENT
39	D019446	15628	D007239	PRESENT
39	D019446	15628	D013568	PRESENT
39	D055371	21318	D012140	PRESENT
39	D008171	17289	D012140	PRESENT
39	D006967	3387	D007154	PRESENT
40	NA	NA		NULL
41	D003638	1000	D010038	PRESENT
41	D003638	1000	D009422	PRESENT
41	D003638	1000	D013568	PRESENT
41	D034381	1000	D010038	PRESENT
41	D034381	1000	D009422	PRESENT
41	D034381	1000	D013568	PRESENT
42	D010022	19391	D009140	PRESENT
42	D015576	48160	D009140	PRESENT
42	D001848	41836	D009140	PRESENT
42	D006972	41620	D009140	PRESENT
42	D006972	41620	D009358	PRESENT
42	D019465	39102	D009140	PRESENT
42	D019465	39102	D009358	PRESENT
42	D010024	14016	D009140	PRESENT
42	D010024	14016	D009750	PRESENT
43	D001943	1786153	D009369	PRESENT
43	D001943	1786153	D017437	PRESENT
44	NA	NA		NULL
45	D009223	12670	D009140	PRESENT
45	D009223	12670	D009422	PRESENT
45	D009223	12670	D009358	PRESENT
45	D000544	11746	D009422	PRESENT
45	D009134	4410	D009422	PRESENT
46	D002318	8014169	D002318	PRESENT
46	D003920	7272	D009750	PRESENT
46	D003920	7272	D004700	PRESENT
46	D016889	3243	D009369	PRESENT
46	D016889	3243	D000091642	PRESENT
46	D063646	912	D009369	PRESENT
46	D063646	912	D013568	PRESENT
47	NA	NA		NULL
48	NA	NA		NULL
49	D006973	37116	D002318	PRESENT
50	D014029	5944919	D064419	PRESENT
51	D008268	22635	D005128	PRESENT
51	D012164	19977	D005128	PRESENT
51	D005128	16680	D005128	PRESENT
52	D000077342	1658423	D007239	PRESENT
52	D000077342	1658423	D013568	PRESENT
52	D059352	1612652	D009140	PRESENT
52	D059352	1612652	D013568	PRESENT
52	D059352	1612652	D055687	PRESENT
52	D008193	24150	D007239	PRESENT
52	D017282	2757	D007239	PRESENT
53	D000081015	12245	D010038	PRESENT
53	D000081015	12245	D013568	PRESENT
53	D000081015	12245	D064419	PRESENT
53	D000081015	12245	D014947	PRESENT
53	D000081015	12245	D055585	PRESENT
53	D003638	1000	D010038	PRESENT
53	D003638	1000	D009422	PRESENT
53	D003638	1000	D013568	PRESENT
54	D010518	29604	D009057	PRESENT
55	D007333	33066	D009750	PRESENT
55	D007333	33066	D010829	PRESENT
55	D000079262	30768	D000091642	PRESENT
55	D000079262	30768	D009750	PRESENT
55	D000079262	30768	D013568	PRESENT
55	D011297	12605	D000091642	PRESENT
55	D009765	54318	D009750	PRESENT
55	D009765	54318	D013568	PRESENT
55	D003920	10743	D009750	PRESENT
55	D003920	10743	D004700	PRESENT
56	D008175	15219	D009369	PRESENT
56	D008175	15219	D012140	PRESENT
56	D010190	9477	D009369	PRESENT
56	D010190	9477	D004066	PRESENT
56	D010190	9477	D004700	PRESENT
57	D002471	67527	D009369	PRESENT
57	D002471	67527	D013568	PRESENT
57	D009369	65757	D009369	PRESENT
57	D009385	34977	D009369	PRESENT
57	D009385	34977	D013568	PRESENT
58	D020256	82731	D005128	PRESENT
58	D020256	82731	D013568	PRESENT
58	D057092	51807	D005128	PRESENT
58	D057135	31101	D005128	PRESENT
59	NA	NA		NULL
60	D007890	2460173	D009369	PRESENT
60	D010386	2423351	D009369	PRESENT
60	D007889	226236	D009369	PRESENT
60	D014594	166416	D009369	PRESENT
60	D014594	166416	D000091642	PRESENT
61	D016585	6178368	D007239	PRESENT
61	D016585	6178368	D000091642	PRESENT
61	D000292	6074592	D007239	PRESENT
61	D000292	6074592	D000091642	PRESENT
61	D047928	6069714	D000091642	PRESENT
61	D012749	5139	D007239	PRESENT
61	D012749	5139	D000091642	PRESENT
61	D012749	5139	D013568	PRESENT
61	D015658	999	D007239	PRESENT
61	D015658	999	D000091642	PRESENT
61	D015658	999	D007154	PRESENT
62	D002318	17475	D002318	PRESENT
62	D009369	22896	D009369	PRESENT
63	D002318	7305321	D002318	PRESENT
63	D003924	7299645	D009750	PRESENT
63	D003924	7299645	D004700	PRESENT
63	D006331	5976	D002318	PRESENT
63	D006973	5538	D002318	PRESENT
64	D003693	47550	D009422	PRESENT
64	D003693	47550	D013568	PRESENT
64	D003704	5899	D009422	PRESENT
65	D006849	4806	D009422	PRESENT
66	D009369	23700	D009369	PRESENT
66	D007938	1000	D009369	PRESENT
67	D012878	61527	D009369	PRESENT
67	D012878	61527	D017437	PRESENT
67	D008545	43758	D009369	PRESENT
67	D002294	39219	D009369	PRESENT
68	D014353	88581	D007239	PRESENT
68	D014352	46974	D007239	PRESENT
69	D009385	58590	D009369	PRESENT
69	D009385	58590	D013568	PRESENT
69	D009369	46602	D009369	PRESENT
69	D063646	22650	D009369	PRESENT
69	D063646	22650	D013568	PRESENT
70	D007319	10769711	D009422	PRESENT
71	D003924	4559396	D009750	PRESENT
71	D003924	4559396	D004700	PRESENT
72	NA	NA		NULL
73	D008193	60717	D007239	PRESENT
73	D003141	1000	D007239	PRESENT
73	D003141	1000	D013568	PRESENT
74	D005517	32643	D064419	PRESENT
75	NA	NA		NULL
76	D002318	1000	D002318	PRESENT
77	D007333	2339091	D009750	PRESENT
77	D007333	2339091	D010829	PRESENT
78	D006009	87535	D009422	PRESENT
78	D006009	87535	D009358	PRESENT
78	D006009	87535	D009750	PRESENT
78	D002311	34759	D002318	PRESENT
78	D002311	34759	D009358	PRESENT
78	D018908	29794	D009140	PRESENT
78	D018908	29794	D009422	PRESENT
78	D018908	29794	D013568	PRESENT
78	D009133	28005	D009422	PRESENT
78	D009133	28005	D013568	PRESENT
79	D030361	8351	D007239	PRESENT
80	D009369	0	D009369	PRESENT
80	D000070642	2592	D009422	PRESENT
80	D000070642	2592	D014947	PRESENT
80	D007674	1000	D000091642	PRESENT
81	D018512	13324	D007239	PRESENT
81	D018512	13324	D013568	PRESENT
81	D008288	2667	D007239	PRESENT
82	D008223	9414	D009369	PRESENT
82	D008223	9414	D006425	PRESENT
82	D008223	9414	D007154	PRESENT
82	D007938	7152	D009369	PRESENT
82	D009369	6093	D009369	PRESENT
83	D011471	63984	D009369	PRESENT
83	D011471	63984	D000091642	PRESENT
83	D002276	22167	D009369	PRESENT
83	D008175	7101	D009369	PRESENT
83	D008175	7101	D012140	PRESENT
83	D000310	2355	D009369	PRESENT
83	D000310	2355	D004700	PRESENT
84	NA	NA		NULL
85	D001943	6701394	D009369	PRESENT
85	D001943	6701394	D017437	PRESENT
85	D063646	6198	D009369	PRESENT
85	D063646	6198	D013568	PRESENT
86	NA	NA		NULL
87	D000437	33318	D064419	PRESENT
87	D013375	15162	D064419	PRESENT
88	NA	NA		NULL
89	D006212	34308	D009422	PRESENT
89	D006212	34308	D013568	PRESENT
89	D008569	4962	D009422	PRESENT
89	D008569	4962	D013568	PRESENT
90	D000070642	13638	D009422	PRESENT
90	D000070642	13638	D014947	PRESENT
90	D012640	3009	D009422	PRESENT
90	D012640	3009	D013568	PRESENT
91	NA	NA		NULL
92	NA	NA		NULL
93	D054508	4549040	D014947	PRESENT
93	D054508	4549040	D055585	PRESENT
93	D054508	4549040	D004778	PRESENT
93	D002056	37335	D014947	PRESENT
93	D018805	3075	D007239	PRESENT
93	D018805	3075	D013568	PRESENT
94	NA	NA		NULL
95	D000437	35116	D064419	PRESENT
95	D015658	19749	D007239	PRESENT
95	D015658	19749	D000091642	PRESENT
95	D015658	19749	D007154	PRESENT
95	D018410	5853	D007239	PRESENT
95	D018410	5853	D012140	PRESENT
96	D015658	632374	D007239	PRESENT
96	D015658	632374	D000091642	PRESENT
96	D015658	632374	D007154	PRESENT
96	D000437	627760	D064419	PRESENT
96	D060085	622600	D007239	PRESENT
96	D000163	613864	D007239	PRESENT
96	D000163	613864	D000091642	PRESENT
96	D000163	613864	D007154	PRESENT
96	D000380	2907	D006425	PRESENT
97	D000437	20299599	D064419	PRESENT
97	D055370	6759582	D012140	PRESENT
97	D055370	6759582	D014947	PRESENT
97	D011014	12453	D007239	PRESENT
97	D011014	12453	D012140	PRESENT
97	D012131	4221	D012140	PRESENT
98	D003457	1203168	D007239	PRESENT
98	D003457	1203168	D004066	PRESENT
98	D003457	1203168	D000820	PRESENT
98	D000069578	599091	D007239	PRESENT
98	D005517	43683	D064419	PRESENT
99	D021821	9550360	D007239	PRESENT
99	D021821	9550360	D013568	PRESENT
99	D005585	9538714	D007239	PRESENT
99	D005585	9538714	D000820	PRESENT
99	D015047	58977612	D007239	PRESENT
99	D015047	58977612	D000820	PRESENT
99	D003141	19938	D007239	PRESENT
99	D003141	19938	D013568	PRESENT
100	D021821	9550360	D007239	PRESENT
100	D021821	9550360	D013568	PRESENT
100	D005585	9538714	D007239	PRESENT
100	D005585	9538714	D000820	PRESENT
100	D015047	58977612	D007239	PRESENT
100	D015047	58977612	D000820	PRESENT
100	D003141	19938	D007239	PRESENT
100	D003141	19938	D013568	PRESENT
101	NA	NA		NULL
102	NA	NA		NULL
103	NA	NA		NULL
104	D005517	32643	D064419	PRESENT
105	NA	NA		NULL
106	D002318	660906	D002318	PRESENT
106	D003141	2460	D007239	PRESENT
106	D003141	2460	D013568	PRESENT
107	NA	NA		NULL
108	D003141	1000	D007239	PRESENT
108	D003141	1000	D013568	PRESENT
109	D007333	103210	D009750	PRESENT
109	D007333	103210	D010829	PRESENT
109	D000544	17789	D009422	PRESENT
109	D003924	13754	D009750	PRESENT
109	D003924	13754	D004700	PRESENT
109	D020521	2124	D009422	PRESENT
109	D020521	2124	D002318	PRESENT
109	D017202	1299	D002318	PRESENT
110	NA	NA		NULL
111	NA	NA		NULL
112	NA	NA		NULL
