# Supplementary material for: Manual versus machine: How accurately does the Medical Text Indexer (MTI) classify different document types into disease areas?
Source: PLoS One. 2024 Mar 13;19(3):e0297526. doi: 10.1371/journal.pone.0297526 (PMC10936797; doi:10.1371/journal.pone.0297526)
Supplement: S1 Appendix — (ZIP) [file pone.0297526.s001.zip › data/indications.xlsx]

## Sheet: input
ID	APPLICATION_ID	Title	ABSTRACT_TEXT	ABSTRACT_COUNT	above_median
1	201917	NA	INCIVEK (telaprevir), in combination with peginterferon alfa and ribavirin, is indicated for the treatment of genotype 1 chronic hepatitis C in adult patients with compensated liver disease, including cirrhosis, who are treatment-naÃ¯ve or who have previously been treated with interferon-based treatment, including prior null responders, partial responders, and relapsers. The following points shou…	1005	1
2	202535	NA	PREPOPIK (sodium picosulfate, magnesium oxide and anhydrous citric acid) for oral solution is indicated for cleansing of the colon as a preparation for colonoscopy in adults.	174	0
3	202276	NA	STENDRA is a phosphodieasterase 5 (PDE5) inhibitor indicated for the treatment of erectile dysfunction.	103	0
4	205834	NA	HARVONI is indicated for the treatment of chronic hepatitis C (CHC) genotype 1 infection in adults.	99	0
5	206426	NA	RAPIVAB is indicated for the treatment of acute uncomplicated influenza in patients 18 years and older who have been symptomatic for no more than 2 days. Limitations of Use: - Efficacy of RAPIVAB is based on clinical trials of naturally occurring influenza in which the predominant influenza infections were influenza A virus; a limited number of subjects infected with influenza B virus were enroll…	889	1
6	22529	NA	BELVIQ is indicated as an adjunct to a reduced-calorie diet and increased physical activity for chronic weight management in adult patients with an initial body mass index (BMI) of: - 30 kg/m2 or greater (obese), or - 27 kg/m2 or greater (overweight) in the presence of at least one weight related comorbid condition (e.g., hypertension, dyslipidemia, type 2 diabetes) Limitations of Use: - The safe…	703	1
7	22405	NA	Vandetanib is indicated for the treatment of symptomatic or progressive medullary thyroid cancer in patients with unresectable locally advanced or metastatic disease. Use of vandetanib in patients with indolent, asymptomatic or slowly progressing disease should be carefully considered because of the treatment related risks of vandetanib.	339	1
8	207620	NA	ENTRESTO is indicated to reduce the risk of cardiovascular death and hospitalization for heart failure in patients with chronic heart failure (NYHA Class II-IV) and reduced ejection fraction. ENTRESTO is usually administered in conjunction with other heart failure therapies, in place of an ACE inhibitor or other ARB.	318	1
9	207533	NA	ARISTADA is indicated for treatment of schizophrenia.	53	0
10	201532	NA	HALAVEN is indicated for the treatment of patients with metastatic breast cancer who have previously received at least two chemotherapeutic regimens for the treatment of metastatic disease. Prior therapy should have included an anthracycline and a taxane in either the adjuvant or metastatic setting.	300	0
11	204114	NA	MEKINIST is indicated for the treatment of patients with unresectable or metastatic melanoma with BRAF V600E or V600K mutations, as detected by an FDA-approved test. MEKINIST is not indicated for treatment of patients who have received prior BRAF-inhibitor therapy.	265	0
12	208065	NA	TAGRISSO is indicated for the treatment of patients with metastatic epidermal growth factor receptor (EGFR) T790M mutation-positive non-small cell lung cancer (NSCLC), as detected by an FDA-approved test, who have progressed on or after EGFR tyrosine kinase inhibitor (TKI) therapy. This indication is approved under accelerated approval based on tumor response rate and duration of response. Contin…	527	1
13	207981	NA	LONSURF is indicated for the treatment of patients with metastatic colorectal cancer who have been previously treated with fluoropyrimidine-, oxaliplatin-and irinotecan-based chemotherapy, an anti-VEGF biological therapy, and if RAS wild-type, an anti-EGFR therapy.	265	0
14	207988		ZURAMPIC is indicated in combination with a xanthine oxidase inhibitor for the treatment of hyperuricemia associated with gout in patients who have not achieved target serum uric acid levels with a xanthine oxidase inhibitor alone. Limitations of Use: ZURAMPIC is not recommended for the treatment of asymptomatic hyperuricemia. ZURAMPIC should not be used as monotherapy.	372	1
15	22225	NA	BRIDION is indicated for the reversal of neuromuscular blockade induced by rocuronium bromide and vecuronium bromide in adults undergoing surgery.	146	0
16	22341	NA	Victoza is indicated as an adjunct to diet and exercise to improve glycemic control in adults with type 2 diabetes mellitus.	124	0
17	206843	NA	DAKLINZA is indicated for use with sofosbuvir for the treatment of patients with chronic hepatitis C virus (HCV) genotype 3 infection. Limitations of Use: - Sustained virologic response (SVR) rates are reduced in HCV genotype 3-infected patients with cirrhosis receiving DAKLINZA in combination with sofosbuvir for 12 weeks.	324	1
18	22512	NA	PRADAXA is indicated to reduce the risk of stroke and systemic embolism in patients with non-valvular atrial fibrillation.	122	0
19	203975	NA	ANORO ELLIPTA is a combination anticholinergic/long-acting beta2-adrenergic agonist (anticholinergic/LABA) indicated for the long-term, once-daily, maintenance treatment of airflow obstruction in patients with chronic obstructive pulmonary disease (COPD), including chronic bronchitis and/or emphysema. Important Limitations of Use: ANORO ELLIPTA is NOT indicated for the relief of acute bronchospas…	432	1
20	22416	NA	APTIOM (eslicarbazepine acetate) is indicated as adjunctive treatment of partial-onset seizures.	96	0
21	206333	NA	KYBELLA (deoxycholic acid) injection is indicated for improvement in the appearance of moderate to severe convexity or fullness associated with submental fat in adults. Limitation of use: The safe and effective use of KYBELLA for the treatment of subcutaneous fat outside the submental region has not been established and is not recommended.	341	1
22	22454	NA	DaTscan is a radiopharmaceutical indicated for striatal dopamine transporter visualization using single photon emission computed tomography (SPECT) brain imaging to assist in the evaluation of adult patients with suspected Parkinsonian syndromes (PS). In these patients, DaTscan may be used to help differentiate essential tremor from tremor due to PS (idiopathic ParkinsonÂ’s disease, multiple syst…	501	1
23	205437	NA	OTEZLA is indicated for the treatment of adult patients with active psoriatic arthritis.	88	0
24	208434	NA	ALECENSA is indicated for the treatment of patients with anaplastic lymphoma kinase (ALK)-positive, metastatic non-small cell lung cancer (NSCLC) who have progressed on or are intolerant to crizotinib. This indication is approved under accelerated approval based on tumor response rate and duration of response. Continued approval for this indication may be contingent upon verification and descript…	447	1
25	21883	NA	DALVANCE (dalbavancin) for injection is indicated for the treatment of adult patients with acute bacterial skin and skin structure infections (ABSSSI) caused by susceptible isolates of the following Gram-positive microorganisms: Staphylococcus aureus (including methicillin-susceptible and methicillin-resistant strains), Streptococcus pyogenes, Streptococcus agalactiae and Streptococcus anginosus …	985	1
26	22250	NA	AMPYRA (dalfampridine) is indicated as a treatment to improve walking in patients with multiple sclerosis (MS). This was demonstrated by an increase in walking speed.	166	0
27	204677	NA	Neuraceq is indicated for Positron Emission Tomography (PET) imaging of the brain to estimate ÃŸ-amyloid neuritic plaque density in adult patients with cognitive impairment who are being evaluated for Alzheimer's Disease (AD) and other causes of cognitive decline. A negative Neuraceq scan indicates sparse to no amyloid neuritic plaques and is inconsistent with a neropathological diagnosis of AD a…	1200	1
28	204447	NA	BRINTELLIX is indicated for the treatment of major depressive disorder (MDD). The efficacy of BRINTELLIX was established in six 6 to 8 week studies (including one study in the elderly) and one maintenance study in adults.	221	0
29	203756	NA	COMETRIQ is indicated for the treatment of patients with progressive, metastatic medullary thyroid cancer (MTC).	112	0
30	202806	NA	TAFINLAR is indicated for the treatment of patients with unresectable or metastatic melanoma with BRAF V600E mutation as detected by an FDA-approved test. TAFINLAR is not indicated for the treatment of patients with wild-type BRAF melanoma. Unresectable or metastatic melanoma with BRAF V600E mutation as detected by an FDA-approved test. Limitation of use: TAFINLAR is not indicated for treatment o…	439	1
31	205353	NA	FARYDAK, a histone deacetylase inhibitor, in combination with bortezomin and dexamethasone, is indicated for the treatment of patients with multiple myeloma who have received at least 2 prior regimens, including bortezomib and an immunomodulatory agent. This indication is approved under accelerated approval based on progression free survival. Continued approval for this indication may be continge…	479	1
32	203568	NA	KYNAMRO is indicated as an adjunct to lipid-lowering medications and diet to reduce low density lipoprotein-cholesterol (LDL-C), apolipoprotein B (apo B), total cholesterol (TC), and non-high density lipoprotein-cholesterol (non-HDL-C) in patients with homozygous familial hypercholesterolemia (HoFH). Limitations of Use : - The safety and effectiveness of KYNAMRO have not been established in patie…	708	1
33	205422	NA	REXULTI is indicated for: - Adjunctive treatment of major depressive disorder (MDD). - Treatment of schizophrenia.	114	0
34	204384	NA	SIRTURO is a diarylquinoline antimycobacterial drug indicated as part of combination therapy in adults (>= 18 years) with pulmonary multi-drug resistant tuberculosis (MDR-TB). Reserve SIRTURO for use when an effective treatment regimen cannot otherwise be provided. SIRTURO should be administered by directly observed therapy (DOT). This indication is based on analysis of time to sputum culture con…	908	1
35	205266	NA	ODOMZO (sonidegib) is indicated for the treatment of adult patients with locally advanced basal cell carcinoma (BCC) that has recurred following surgery or radiation therapy, or those who are not candidates for surgery or radiation therapy.	240	0
36	202324	NA	INLYTA is indicated for the treatment of advanced renal cell carcinoma (RCC) after failure of one prior systemic therapy.	121	0
37	204819	NA	Adempas is indicated for the treatment of adults with persistent/recurrent chronic thromboembolic pulmonary hypertension (CTEPH), (WHO Group 4) after surgical treatment, or inoperable CTEPH, to improve exercise capacity and WHO functional class. Adempas is indicated for the treatment of adults with pulmonary arterial hypertension (PAH), (WHO Group 1), to improve exercise capacity, WHO functional …	771	1
38	204275	NA	BREO ELLIPTA is a combination inhaled corticosteroid/long-acting beta2-adrenergic agonist (ICS/LABA) indicated for the long-term, once-daily, maintenance treatment of airflow obstruction in patients with chronic obstructive pulmonary disease (COPD), including chronic bronchitis and/or emphysema. BREO ELLIPTA is also indicated to reduce exacerbations of COPD in patients with history of exacerbatio…	501	1
39	206038	NA	ORKAMBI is a combination of lumacaftor and ivacaftor indicated for the treatment of cystic fibrosis (CF) in patients age 12 years and older who are homozygous for the F508del mutation in the CFTR gene. If the patientÂ’s genotype is unknown, an FDA-cleared CF mutation test should be used to detect the presence of the F508del mutation on both alleles of the CFTR gene. Limitations of Use: The effica…	523	1
40	202833	NA	Picato gel is indicated for the topical treatment of actinic keratosis.	71	0
41	202067	NA	ONFI (clobazam) is indicated for the adjunctive treatment of seizures associated with Lennox-Gastaut syndrome (LGS) in patients 2 years of age or older.	152	0
42	202570	NA	XALKORI is indicated for the treatment of patients with locally advanced metastatic non-small cell lung cancer (NSCLC) that is anaplastic lymphoma kinase (ALK)-positive as detected by an FDA-approved test. This indication is based on response rate. There are no data available demonstrating improvement in patient reported outcomes or survival with XALKORI.	357	1
43	206494	NA	AVYCAZ (ceftazidime-avibactam), in combination with metronidazole, is indicated for the treatment of complicated intra-abdominal infections (cIAI) caused by the following susceptible microorganisms: Escherichia coli, Klebsiella pneumoniae, Proteus mirabilis, Providencia stuartii, Enterobacter cloacae, Klebsiella oxytoca, and Pseudomonas aeruginosa in patients 18 years or older. As only limited cl…	1644	1
44	200327	NA	Teflaro (ceftaroline fosamil) is indicated for the treatment of patients with the following infections caused by susceptible isolates of the designated microorganisms. [A] Teflaro is indicated for the treatment of actute bacterial skin and skin structure infections (ABSSSI) caused by susceptible isolates of the following Gram-positive and Gram-negative microorganisms: Staphylococcus aureus (inclu…	1685	1
45	204427	NA	KERYDIN (tavaborole) topical solution, 5% is an oxaborole antifungal indicated for the treatment of onychomycosis of the toenails due to Trichophyton rubrum or Trichophyton mentagrophytes.	188	0
46	200796	NA	Edarbi is an angiotensin II receptor blocker (ARB) indicated for the treatment of hypertension. It may be used alone or in combination with other antihypertensive agents.	170	0
47	22134	NA	LASTACAFT is a H1 histamine receptor antagonist indicated for the prevention of itching associated with allergic conjunctivitis.	128	0
48	204671	NA	SOVALDI is a hepatitis C virus (HCV) nucleotide analog NS5B polymerase inhibitor indicated for the treatment of chronic hepatitis C (CHC) infection as a component of a combination antiviral treatment regimen. - SOVALDI efficacy has been established in subjects with HCV genotype 1, 2, 3, or 4 infection, including those with hepatocellular carcinoma meeting Milan criteria (awaiting liver transplant…	756	1
49	22527	NA	GILENYA is indicated for the treatment of patients with relapsing forms of multiple sclerosis (MS) to reduce the frequency of clinical exacerbations and to delay the accumulation of physical disability.	202	0
50	22535	NA	ESBRIET is indicated for the treatment of idiopathic pulmonary fibrosis (IPF)	77	0
51	205718	NA	AKYNZEO is indicated for the prevention of acute and delayed nausea and vomiting associated with initial and repeat courses of cancer chemotherapy, including, but not limited to, highly emetogenic chemotherapy. AKYNZEO is an oral fixed combination of palonosetron and netupitant: palonosetron prevents nausea and vomiting during the acute phase and netupitant prevents nausea and vomiting during bot…	455	1
52	22567	NA	VIIBRYD is indicated for the treatment of major depressive disorder (MDD). The efficacy of VIIBRYD was established in two 8-week, randomized, double-blind, placebo-controlled trials in adult patients with a diagnosis of MDD. Major depressive disorder consists of one or more major depressive episodes. A major depressive episode (DSM-IV-TR) implies a prominent and relatively persistent (nearly ever…	859	1
53	203155	NA	Choline C 11 Injection is indicated for positron emission tomography (PET) imaging of patients with suspected prostate cancer recurrence and non-informative bone scintigraphy, computerized tomography (CT) or magnetic resonance imaging (MRI). In these patients, 11C-choline PET imaging may help identify potential sites of prostate cancer recurrence for subsequent histologic confirmation. Suspected …	705	1
54	202799	NA	OMONTYS is indicated for the treatment of anemia due to chronic kidney disease (CKD) in adult patients on dialysis. Limitations of Use: OMONTYS is not indicated and is not recommended for use: - In patients with CKD not on dialysis because of safety concerns in this population. - In patients receiving treatment for cancer and whose anemia is not due to CKD, because ESAs have shown harm in some se…	688	1
55	201277	NA	Gadavast is a gadolinium-based contrast agent indicated for intravenous use in diagnostic magnetic resonance imaging (MRI) in adults and children (2 years of age and older) to detect and visualize areas with disrupted blood brain barrier (BBB) and/or abnormal vascularity of the central nervous system.	302	0
56	204042	NA	INVOKANA (canagliflozin) is indicated as an adjunct to diet and exercise to improve glycemic control in adults with type 2 diabetes mellitus. Limitation of Use: INVOKANA is not recommended in patients with type 1 diabetes mellitus or for the treatment of diabetic ketoacidosis.	277	0
57	205832	NA	OFEV is indicated for the treatment of idiopathic pulmonary fibrosis (IPF).	75	0
58	204153	NA	LUZU (luliconazole) Cream, 1% is indicated for the topical treatment of interdigital tinea pedis, tinea cruris, and tinea corporis caused by the organisms Trichophyton rubrum and Epidermophyton floccosum, in patients 18 years of age and older.	243	0
59	207953	NA	YONDELIS is indicated for the treatment of patients with unresectable or metastatic liposarcoma or leiomyosarcoma who received a prior anthracycline-containing regimen.	168	0
60	204958	NA	KENGREAL is indicated as an adjunct to percutaneous coronary intervention (PCI) to reduce the risk of periprocedural myocardial infarction (MI), repeat coronary revascularization, and stent thrombosis (ST) in patients who have not been treated with a P2Y12 platelet inhibitor and are not being given a glycoprotein IIb/IIIa inhibitor.	334	1
61	203415	NA	XTANDI is indicated for the treatment of patients with metastatic castration-resistant prostate cancer who have previously received docetaxel.	142	0
62	22526	NA	ADDYI is indicated for the treatment of premenopausal women with acquired, generalized hypoactive sexual desire disorder (HSDD), as characterized by low sexual desire that causes marked distress or interpersonal difficulty and is NOT due to: - A co-existing medical or psychiatric condition, - Problems within the relationship, or - The effects of a medication or other drug substance. Acquired HSDD…	759	1
63	204886	NA	ZONTIVITY is indicated for the reduction of thrombotic cardiovascular events in patients with a history of myocardial infarction (MI) or with peripheral arterial disease (PAD). ZONTIVITY has been shown to reduce the rate of a combined endpoint of cardiovascular death, MI, stroke, and urgent coronary revascularization (UCR).	325	1
64	201699	NA	To reduce the development of drug-resistant bacteria and maintain the effectiveness of DIFICID and other antibacterial drugs, DIFICID should be used only to treat infections that are proven or strongly suspected to be caused by Clostridium difficile. DIFICID is a macrolide antibacterial drug indicated in adults (>=18 years of age) for treatment of Clostridium difficile-associated diarrhea (CDAD).	399	1
65	22474	NA	Ella is a progesterone agonist/antagonist emergency contraceptive indicated for prevention of pregnancy following unprotected intercourse or a known or suspected contraceptive failure. ella is not intended for routine use as a contraceptive.	241	0
66	22383	NA	ARCAPTA NEOHALER is a long-acting beta2-agonist indicated for long-term, once-daily maintenance bronchodilator treatment of airflow obstruction in patients with chronic obstructive pulmonary disease (COPD), including chronic bronchitis and/or emphysema. Important Limitations of Use: ARCAPTA NEOHALER is not indicated to treat acute deteriorations of chronic obstructive pulmonary disease. ARCAPTA N…	526	1
67	22345	NA	POTIGA is indicated as adjunctive treatment of partial-onset seizures in patients aged 18 years and older.	106	0
68	202155	NA	ELIQUIS (apixaban) is indicated to reduce the risk of stroke and systemic embolism in patients with nonvalvular atrial fibrillation.	132	0
69	202192	NA	Jakafi is indicated for treatment of patients with intermediate or high-risk myelofibrosis, including primary myelofibrosis, post-polycythemia vera myelofibrosis and post-essential thrombocythemia myelofibrosis.	211	0
70	205494	NA	CERDELGA is indicated for the long-term treatment of adult patients with Gaucher disease type 1 (GD1) who are CYP2D6 extensive metabolizers (EMs), intermediate metabolizers (IMs), or poor metabolizers (PMs) as detected by an FDA-cleared test. Limitations of Use: - Patients who are CYP2D6 ultra-rapid metabolizers (URMs) may not achieve adequate concentrations of CERDELGA to achieve a therapeutic e…	539	1
71	206545	NA	[A] Zydelig is indicated, in combination with rituximab, for the treatment of patients with relapsed chronic lymphocytic leukemia (CLL) for whom rituximab alone would be considered appropriate therapy due to other co-morbidities [B] Zydelig is indicated for the treatment of patients with relapsed follicular B-cell non-Hodgkin lymphoma (FL) who have received at least two prior systemic therapies. …	1143	1
72	203137	NA	Vizamyl is indicated for Positron Emission Tomography (PET) imaging of the brain to estimate beta amyloid neuritic plaque density in adult patients with cognitive impairment who are being evaluated for AlzheimerÂ’s Disease (AD) and other causes of cognitive decline. A negative Vizamyl scan indicates sparse to no neuritic plaques and is inconsistent with a neuropathological diagnosis of AD at the …	1184	1
73	205677	NA	HETLIOZ is indicated for the treatment of Non-24-Hour Sleep-Wake Disorder (Non-24).	83	0
74	203100	NA	STRIBILD is indicated as a complete regimen for the treatment of HIV-1 infection in adults who are antiretroviral treatment-naÃ¯ve.	131	0
75	22252	NA	Natazia is indicated for use by women to prevent pregnancy. The efficacy of Natazia in women with a body mass index (BMI) of >30 kg/m2 has not been evaluated.	158	0
76	22399	NA	HORIZANT (gabapentin enacarbil) Extended-Release Tablets are indicated for the treatment of moderate-to-severe primary Restless Legs Syndrome (RLS) in adults. HORIZANT is not recommended for patients who are required to sleep during the daytime and remain awake at night.	271	0
77	205755	NA	ZYKADIA is indicated for the treatment of patients with anaplastic lymphoma kinase (ALK)-positive metastatic non-small cell lung cancer (NSCLC) who have progressed on or are intolerant to crizotinib. This indication is approved under accelerated approval based on tumor response rate and duration of response. An improvement in survival or disease-related symptoms has not been established. Continue…	525	1
78	202514	NA	ZIOPTAN (tafluprost ophthalmic solution) 0.0015% is indicated for reducing elevated intraocular pressure in patients with open-angle glaucoma or ocular hypertension.	165	0
79	207947	NA	UPTRAVI is indicated for the treatment of pulmonary arterial hypertension (PAH, WHO Group I) to delay disease progression and reduce the risk of hospitalization for PAH. Effectiveness was established in a long-term study in PAH patients with WHO Functional Class II-III symptoms. Patients had idiopathic and heritable PAH (58%), PAH associated with connective tissue disease (29%), PAH associated wi…	454	1
80	206619	NA	VIEKIRA PAK with or without ribavirin is indicated for the treatment of patients with genotype 1 chronic hepatitis C virus (HCV) infection including those with compensated cirrhosis. Limitation of Use: VIEKIRA PAK is not recommended for use in patients with decompensated liver disease.	286	0
81	200603	NA	LATUDA is indicated for the treatment of patients with schizophrenia. The efficacy of LATUDA in schizophrenia was established in four 6-week controlled studies of adult patients with schizophrenia. The effectiveness of LATUDA for longer-term use, that is, for more than 6 weeks, has not been established in controlled studies. Therefore, the physician who elects to use LATUDA for extended periods s…	493	1
82	202992	NA	AUBAGIO is indicated for the treatment of patients with relapsing forms of multiple sclerosis.	94	0
83	207500	NA	CRESEMBA is an azole antifungal indicated for patients 18 years of age and older for the treatment of invasive aspergillosis. CRESEMBA is an azole antifungal indicated for patients 18 years of age and older for the treatment of invasive mucormycosis. Usage: Specimens for fungal culture and other relevant laboratory studies (including histopathology) to isolate and identify causative organism(s) s…	654	1
84	202292	NA	FULYZAQ is indicated for symptomatic relief of non-infectious diarrhea in patients with HIV/AIDS on anti-retroviral therapy.	124	0
85	203108	NA	STRIVERDI RESPIMAT is a long-acting beta2-agonist indicated for long-term, once-daily maintenance bronchodilator treatment of airflow obstruction in patients with chronic obstructive pulmonary disease (COPD), including chronic bronchitis and/or emphysema. STRIVERDI RESPIMAT is not indicated to treat acute deteriorations of COPD. STRIVERDI RESPIMAT is not indicated to treat asthma. The safety and …	471	1
86	203441	NA	GATTEX (teduglutide [rDNA origin]) for injection is indicated for the treatment of adult patiens with Short Bowel Syndrome (SBS) who are dependent on parenteral support.	169	0
87	204410	NA	OPSUMIT is an endothelin receptor antagonist (ERA) indicated for the treatment of pulmonary arterial hypertension (PAH, WHO Group I) to delay disease progression. Disease progression included: death, initiation of intravenous (IV) or subcutaneous prostanoids, or clinical worsening or PAH (decreased 6-minute walk distance, worsened PAH symptoms and need for additional PAH treatment). OPSUMIT also …	883	1
88	202258	NA	VICTRELIS (boceprevir) is indicated for the treatment of chronic hepatitis C genotype 1 infection, in combination with peginterferon alfa and ribavirin, in adult patients (18 years and older) with compensated liver disease, including cirrhosis, who are previously untreated or who have failed previous interferon and ribavirin therapy. The following points should be considered when initiating VICTR…	1739	1
89	22408	NA	NATROBA (spinosad) Topical Suspension is indicated for the topical treatment of head lice infestation in patients four (4) years of age and older. Adjunctive Measures: NATROBA Topical Suspension should be used in the context of an overall lice management program: - Wash (in hot water) or dry-clean all recently worn clothing, hats, used bedding and towels. - Wash personal care items such as combs,…	518	1
90	202834	NA	FYCOMPA (perampanel) is indicated as adjunctive therapy for the treatment of partial-onset seizures with or without secondarily generalized seizures in patients with epilepsy aged 12 years and older.	199	0
91	21825	NA	FERRIPROX (deferiprone) is indicated for the treatment of patients with transfusional iron overload due to thalassemia syndromes when current chelation therapy is inadequate. Approval is based on a reduction in serum ferritin levels. There are no controlled trials demonstrating a direct treatment benefit, such as improvement in disease-related symptoms, functioning, or increased survival. Limitat…	552	1
92	200677	NA	SIGNIFOR is indicated for the treatment of adult patients with CushingÂ’s disease for whom pituitary surgery is not an option or has not been curative.	151	0
93	203202	NA	NORTHERA is indicated for the treatment of orthostatic dizziness, lightheadedness, or the Â“feeling that you are about to black outÂ” in adult patients with symptomatic neurogenic orthostatic hypotension (NOH) caused by primary autonomic failure [Parkinson's disease (PD), multiple system atrophy and pure autonomic failure], dopamine beta-hydroxylase deficiency, and non-diabetic autonomic neuropat…	543	1
94	202207	NA	Lymphoseek (technetium Tc 99m tilmanocept) Injection is indicated for lymphatic mapping with a handheld gamma counter to assist in the localization of lymph nodes draining a primary tumor site in patients with breast cancer or melanoma.	236	0
95	206940	NA	VIBERZI is indicated in adults for the treatment of irritable bowel syndrome with diarrhea (IBS-D).	99	0
96	202293	NA	FARXIGA is a sodium-glucose cotransporter 2 (SGLT2) inhibitor indicated as an adjunct to diet and exercise to improve glycemic control in adults with type 2 diabetes mellitus. Limitation of use: Not for treatment of type 1 diabetes mellitus or diabetic ketoacidosis.	266	0
97	206829	NA	ZERBAXA (ceftolozane/tazobactam) for Injection is indicated for the treatment of patients 18 years or older with the following infections caused by designated susceptible microorganisms. ZERBAXA used in combination with metronidazole is indicated for the treatment of complicated intra-abdominal infections (cIAI) caused by the following Gram-negative and Gram-positive microorganisms: Enterobacter …	1388	1
98	203585	NA	SYNRIBO is indicated for the treatment of adult patients with chronic or accelerated phase chronic myeloid leukemia (CML) with resistance and/or intolerance to two or more tyrosine kinase inhibitors (TKI). This indication is based upon response rate. There are no trials verifying an improvement in disease-related symptoms or increased survival with SYNRIBO.	359	1
99	21746	NA	SURFAXIN (lucinactant) Intratracheal Suspension is indicated for the prevention of respiratory distress syndrome (RDS) in premature infants at high risk for RDS. SURFAXIN reduces the incidence of RDS at 24 hours and mortality due to RDS.	237	0
100	205123	NA	OLYSIO is a hepatitis C virus (HCV) NS3/4A protease inhibitor indicated for the treatment of chronic hepatitis C (CHC) infection as a component of a combination antiviral treatment regimen. - OLYSIO efficacy has been established in combination with peginterferon alfa and ribavirin, in HCV genotype 1 infected subjects with compensated liver disease (including cirrhosis). The following points shoul…	1264	1

## Sheet: manual
ID	APPLICATION_ID	Title	ABSTRACT_TEXT	Manual_unique	Manual_unique_ag	Manual_present
1	201917	NA	INCIVEK (telaprevir), in combination with peginterferon alfa and ribavirin, is indicated for the treatment of genotype 1 chronic hepatitis C in adult patients with compensated liver disease, including cirrhosis, who are treatment-naÃ¯ve or who have previously been treated with interferon-based treatment, including prior null responders, partial responders, and relapsers. The following points shou…	D019698	D007239	PRESENT
1	201917	NA	INCIVEK (telaprevir), in combination with peginterferon alfa and ribavirin, is indicated for the treatment of genotype 1 chronic hepatitis C in adult patients with compensated liver disease, including cirrhosis, who are treatment-naÃ¯ve or who have previously been treated with interferon-based treatment, including prior null responders, partial responders, and relapsers. The following points shou…	D019698	D004066	PRESENT
1	201917	NA	INCIVEK (telaprevir), in combination with peginterferon alfa and ribavirin, is indicated for the treatment of genotype 1 chronic hepatitis C in adult patients with compensated liver disease, including cirrhosis, who are treatment-naÃ¯ve or who have previously been treated with interferon-based treatment, including prior null responders, partial responders, and relapsers. The following points shou…	D019698	D013568	PRESENT
2	202535	NA	PREPOPIK (sodium picosulfate, magnesium oxide and anhydrous citric acid) for oral solution is indicated for cleansing of the colon as a preparation for colonoscopy in adults.	NA		NULL
3	202276	NA	STENDRA is a phosphodieasterase 5 (PDE5) inhibitor indicated for the treatment of erectile dysfunction.	D007172	D000091642	PRESENT
4	205834	NA	HARVONI is indicated for the treatment of chronic hepatitis C (CHC) genotype 1 infection in adults.	D019698	D007239	PRESENT
4	205834	NA	HARVONI is indicated for the treatment of chronic hepatitis C (CHC) genotype 1 infection in adults.	D019698	D004066	PRESENT
4	205834	NA	HARVONI is indicated for the treatment of chronic hepatitis C (CHC) genotype 1 infection in adults.	D019698	D013568	PRESENT
5	206426	NA	RAPIVAB is indicated for the treatment of acute uncomplicated influenza in patients 18 years and older who have been symptomatic for no more than 2 days. Limitations of Use: - Efficacy of RAPIVAB is based on clinical trials of naturally occurring influenza in which the predominant influenza infections were influenza A virus; a limited number of subjects infected with influenza B virus were enroll…	D007251	D007239	PRESENT
5	206426	NA	RAPIVAB is indicated for the treatment of acute uncomplicated influenza in patients 18 years and older who have been symptomatic for no more than 2 days. Limitations of Use: - Efficacy of RAPIVAB is based on clinical trials of naturally occurring influenza in which the predominant influenza infections were influenza A virus; a limited number of subjects infected with influenza B virus were enroll…	D007251	D012140	PRESENT
6	22529	NA	BELVIQ is indicated as an adjunct to a reduced-calorie diet and increased physical activity for chronic weight management in adult patients with an initial body mass index (BMI) of: - 30 kg/m2 or greater (obese), or - 27 kg/m2 or greater (overweight) in the presence of at least one weight related comorbid condition (e.g., hypertension, dyslipidemia, type 2 diabetes) Limitations of Use: - The safe…	D009765	D009750	PRESENT
6	22529	NA	BELVIQ is indicated as an adjunct to a reduced-calorie diet and increased physical activity for chronic weight management in adult patients with an initial body mass index (BMI) of: - 30 kg/m2 or greater (obese), or - 27 kg/m2 or greater (overweight) in the presence of at least one weight related comorbid condition (e.g., hypertension, dyslipidemia, type 2 diabetes) Limitations of Use: - The safe…	D009765	D013568	PRESENT
7	22405	NA	Vandetanib is indicated for the treatment of symptomatic or progressive medullary thyroid cancer in patients with unresectable locally advanced or metastatic disease. Use of vandetanib in patients with indolent, asymptomatic or slowly progressing disease should be carefully considered because of the treatment related risks of vandetanib.	D013964	D009369	PRESENT
7	22405	NA	Vandetanib is indicated for the treatment of symptomatic or progressive medullary thyroid cancer in patients with unresectable locally advanced or metastatic disease. Use of vandetanib in patients with indolent, asymptomatic or slowly progressing disease should be carefully considered because of the treatment related risks of vandetanib.	D013964	D004700	PRESENT
8	207620	NA	ENTRESTO is indicated to reduce the risk of cardiovascular death and hospitalization for heart failure in patients with chronic heart failure (NYHA Class II-IV) and reduced ejection fraction. ENTRESTO is usually administered in conjunction with other heart failure therapies, in place of an ACE inhibitor or other ARB.	D006333	D002318	PRESENT
8	207620	NA	ENTRESTO is indicated to reduce the risk of cardiovascular death and hospitalization for heart failure in patients with chronic heart failure (NYHA Class II-IV) and reduced ejection fraction. ENTRESTO is usually administered in conjunction with other heart failure therapies, in place of an ACE inhibitor or other ARB.	D006331	D002318	PRESENT
8	207620	NA	ENTRESTO is indicated to reduce the risk of cardiovascular death and hospitalization for heart failure in patients with chronic heart failure (NYHA Class II-IV) and reduced ejection fraction. ENTRESTO is usually administered in conjunction with other heart failure therapies, in place of an ACE inhibitor or other ARB.	D002318	D002318	PRESENT
9	207533	NA	ARISTADA is indicated for treatment of schizophrenia.	NA		NULL
10	201532	NA	HALAVEN is indicated for the treatment of patients with metastatic breast cancer who have previously received at least two chemotherapeutic regimens for the treatment of metastatic disease. Prior therapy should have included an anthracycline and a taxane in either the adjuvant or metastatic setting.	D001943	D009369	PRESENT
10	201532	NA	HALAVEN is indicated for the treatment of patients with metastatic breast cancer who have previously received at least two chemotherapeutic regimens for the treatment of metastatic disease. Prior therapy should have included an anthracycline and a taxane in either the adjuvant or metastatic setting.	D001943	D017437	PRESENT
11	204114	NA	MEKINIST is indicated for the treatment of patients with unresectable or metastatic melanoma with BRAF V600E or V600K mutations, as detected by an FDA-approved test. MEKINIST is not indicated for treatment of patients who have received prior BRAF-inhibitor therapy.	D008545	D009369	PRESENT
12	208065	NA	TAGRISSO is indicated for the treatment of patients with metastatic epidermal growth factor receptor (EGFR) T790M mutation-positive non-small cell lung cancer (NSCLC), as detected by an FDA-approved test, who have progressed on or after EGFR tyrosine kinase inhibitor (TKI) therapy. This indication is approved under accelerated approval based on tumor response rate and duration of response. Contin…	D002289	D009369	PRESENT
12	208065	NA	TAGRISSO is indicated for the treatment of patients with metastatic epidermal growth factor receptor (EGFR) T790M mutation-positive non-small cell lung cancer (NSCLC), as detected by an FDA-approved test, who have progressed on or after EGFR tyrosine kinase inhibitor (TKI) therapy. This indication is approved under accelerated approval based on tumor response rate and duration of response. Contin…	D002289	D012140	PRESENT
13	207981	NA	LONSURF is indicated for the treatment of patients with metastatic colorectal cancer who have been previously treated with fluoropyrimidine-, oxaliplatin-and irinotecan-based chemotherapy, an anti-VEGF biological therapy, and if RAS wild-type, an anti-EGFR therapy.	D015179	D009369	PRESENT
13	207981	NA	LONSURF is indicated for the treatment of patients with metastatic colorectal cancer who have been previously treated with fluoropyrimidine-, oxaliplatin-and irinotecan-based chemotherapy, an anti-VEGF biological therapy, and if RAS wild-type, an anti-EGFR therapy.	D015179	D004066	PRESENT
14	207988		ZURAMPIC is indicated in combination with a xanthine oxidase inhibitor for the treatment of hyperuricemia associated with gout in patients who have not achieved target serum uric acid levels with a xanthine oxidase inhibitor alone. Limitations of Use: ZURAMPIC is not recommended for the treatment of asymptomatic hyperuricemia. ZURAMPIC should not be used as monotherapy.	NA		NULL
15	22225	NA	BRIDION is indicated for the reversal of neuromuscular blockade induced by rocuronium bromide and vecuronium bromide in adults undergoing surgery.	NA		NULL
16	22341	NA	Victoza is indicated as an adjunct to diet and exercise to improve glycemic control in adults with type 2 diabetes mellitus.	D003924	D009750	PRESENT
16	22341	NA	Victoza is indicated as an adjunct to diet and exercise to improve glycemic control in adults with type 2 diabetes mellitus.	D003924	D004700	PRESENT
17	206843	NA	DAKLINZA is indicated for use with sofosbuvir for the treatment of patients with chronic hepatitis C virus (HCV) genotype 3 infection. Limitations of Use: - Sustained virologic response (SVR) rates are reduced in HCV genotype 3-infected patients with cirrhosis receiving DAKLINZA in combination with sofosbuvir for 12 weeks.	D019698	D007239	PRESENT
17	206843	NA	DAKLINZA is indicated for use with sofosbuvir for the treatment of patients with chronic hepatitis C virus (HCV) genotype 3 infection. Limitations of Use: - Sustained virologic response (SVR) rates are reduced in HCV genotype 3-infected patients with cirrhosis receiving DAKLINZA in combination with sofosbuvir for 12 weeks.	D019698	D004066	PRESENT
17	206843	NA	DAKLINZA is indicated for use with sofosbuvir for the treatment of patients with chronic hepatitis C virus (HCV) genotype 3 infection. Limitations of Use: - Sustained virologic response (SVR) rates are reduced in HCV genotype 3-infected patients with cirrhosis receiving DAKLINZA in combination with sofosbuvir for 12 weeks.	D019698	D013568	PRESENT
18	22512	NA	PRADAXA is indicated to reduce the risk of stroke and systemic embolism in patients with non-valvular atrial fibrillation.	D020521	D009422	PRESENT
18	22512	NA	PRADAXA is indicated to reduce the risk of stroke and systemic embolism in patients with non-valvular atrial fibrillation.	D020521	D002318	PRESENT
18	22512	NA	PRADAXA is indicated to reduce the risk of stroke and systemic embolism in patients with non-valvular atrial fibrillation.	D004617	D002318	PRESENT
19	203975	NA	ANORO ELLIPTA is a combination anticholinergic/long-acting beta2-adrenergic agonist (anticholinergic/LABA) indicated for the long-term, once-daily, maintenance treatment of airflow obstruction in patients with chronic obstructive pulmonary disease (COPD), including chronic bronchitis and/or emphysema. Important Limitations of Use: ANORO ELLIPTA is NOT indicated for the relief of acute bronchospas…	D029424	D012140	PRESENT
19	203975	NA	ANORO ELLIPTA is a combination anticholinergic/long-acting beta2-adrenergic agonist (anticholinergic/LABA) indicated for the long-term, once-daily, maintenance treatment of airflow obstruction in patients with chronic obstructive pulmonary disease (COPD), including chronic bronchitis and/or emphysema. Important Limitations of Use: ANORO ELLIPTA is NOT indicated for the relief of acute bronchospas…	D029424	D013568	PRESENT
19	203975	NA	ANORO ELLIPTA is a combination anticholinergic/long-acting beta2-adrenergic agonist (anticholinergic/LABA) indicated for the long-term, once-daily, maintenance treatment of airflow obstruction in patients with chronic obstructive pulmonary disease (COPD), including chronic bronchitis and/or emphysema. Important Limitations of Use: ANORO ELLIPTA is NOT indicated for the relief of acute bronchospas…	D029481	D007239	PRESENT
19	203975	NA	ANORO ELLIPTA is a combination anticholinergic/long-acting beta2-adrenergic agonist (anticholinergic/LABA) indicated for the long-term, once-daily, maintenance treatment of airflow obstruction in patients with chronic obstructive pulmonary disease (COPD), including chronic bronchitis and/or emphysema. Important Limitations of Use: ANORO ELLIPTA is NOT indicated for the relief of acute bronchospas…	D029481	D012140	PRESENT
19	203975	NA	ANORO ELLIPTA is a combination anticholinergic/long-acting beta2-adrenergic agonist (anticholinergic/LABA) indicated for the long-term, once-daily, maintenance treatment of airflow obstruction in patients with chronic obstructive pulmonary disease (COPD), including chronic bronchitis and/or emphysema. Important Limitations of Use: ANORO ELLIPTA is NOT indicated for the relief of acute bronchospas…	D029481	D013568	PRESENT
20	22416	NA	APTIOM (eslicarbazepine acetate) is indicated as adjunctive treatment of partial-onset seizures.	D012640	D009422	PRESENT
20	22416	NA	APTIOM (eslicarbazepine acetate) is indicated as adjunctive treatment of partial-onset seizures.	D012640	D013568	PRESENT
21	206333	NA	KYBELLA (deoxycholic acid) injection is indicated for improvement in the appearance of moderate to severe convexity or fullness associated with submental fat in adults. Limitation of use: The safe and effective use of KYBELLA for the treatment of subcutaneous fat outside the submental region has not been established and is not recommended.	NA		NULL
22	22454	NA	DaTscan is a radiopharmaceutical indicated for striatal dopamine transporter visualization using single photon emission computed tomography (SPECT) brain imaging to assist in the evaluation of adult patients with suspected Parkinsonian syndromes (PS). In these patients, DaTscan may be used to help differentiate essential tremor from tremor due to PS (idiopathic ParkinsonÂ’s disease, multiple syst…	D020734	D009422	PRESENT
22	22454	NA	DaTscan is a radiopharmaceutical indicated for striatal dopamine transporter visualization using single photon emission computed tomography (SPECT) brain imaging to assist in the evaluation of adult patients with suspected Parkinsonian syndromes (PS). In these patients, DaTscan may be used to help differentiate essential tremor from tremor due to PS (idiopathic ParkinsonÂ’s disease, multiple syst…	D010300	D009422	PRESENT
22	22454	NA	DaTscan is a radiopharmaceutical indicated for striatal dopamine transporter visualization using single photon emission computed tomography (SPECT) brain imaging to assist in the evaluation of adult patients with suspected Parkinsonian syndromes (PS). In these patients, DaTscan may be used to help differentiate essential tremor from tremor due to PS (idiopathic ParkinsonÂ’s disease, multiple syst…	D019578	D009422	PRESENT
22	22454	NA	DaTscan is a radiopharmaceutical indicated for striatal dopamine transporter visualization using single photon emission computed tomography (SPECT) brain imaging to assist in the evaluation of adult patients with suspected Parkinsonian syndromes (PS). In these patients, DaTscan may be used to help differentiate essential tremor from tremor due to PS (idiopathic ParkinsonÂ’s disease, multiple syst…	D013494	D009422	PRESENT
22	22454	NA	DaTscan is a radiopharmaceutical indicated for striatal dopamine transporter visualization using single photon emission computed tomography (SPECT) brain imaging to assist in the evaluation of adult patients with suspected Parkinsonian syndromes (PS). In these patients, DaTscan may be used to help differentiate essential tremor from tremor due to PS (idiopathic ParkinsonÂ’s disease, multiple syst…	D013494	D005128	PRESENT
22	22454	NA	DaTscan is a radiopharmaceutical indicated for striatal dopamine transporter visualization using single photon emission computed tomography (SPECT) brain imaging to assist in the evaluation of adult patients with suspected Parkinsonian syndromes (PS). In these patients, DaTscan may be used to help differentiate essential tremor from tremor due to PS (idiopathic ParkinsonÂ’s disease, multiple syst…	D013494	D013568	PRESENT
23	205437	NA	OTEZLA is indicated for the treatment of adult patients with active psoriatic arthritis.	D015535	D009140	PRESENT
23	205437	NA	OTEZLA is indicated for the treatment of adult patients with active psoriatic arthritis.	D015535	D017437	PRESENT
24	208434	NA	ALECENSA is indicated for the treatment of patients with anaplastic lymphoma kinase (ALK)-positive, metastatic non-small cell lung cancer (NSCLC) who have progressed on or are intolerant to crizotinib. This indication is approved under accelerated approval based on tumor response rate and duration of response. Continued approval for this indication may be contingent upon verification and descript…	D002289	D009369	PRESENT
24	208434	NA	ALECENSA is indicated for the treatment of patients with anaplastic lymphoma kinase (ALK)-positive, metastatic non-small cell lung cancer (NSCLC) who have progressed on or are intolerant to crizotinib. This indication is approved under accelerated approval based on tumor response rate and duration of response. Continued approval for this indication may be contingent upon verification and descript…	D002289	D012140	PRESENT
25	21883	NA	DALVANCE (dalbavancin) for injection is indicated for the treatment of adult patients with acute bacterial skin and skin structure infections (ABSSSI) caused by susceptible isolates of the following Gram-positive microorganisms: Staphylococcus aureus (including methicillin-susceptible and methicillin-resistant strains), Streptococcus pyogenes, Streptococcus agalactiae and Streptococcus anginosus …	D017192	D007239	PRESENT
25	21883	NA	DALVANCE (dalbavancin) for injection is indicated for the treatment of adult patients with acute bacterial skin and skin structure infections (ABSSSI) caused by susceptible isolates of the following Gram-positive microorganisms: Staphylococcus aureus (including methicillin-susceptible and methicillin-resistant strains), Streptococcus pyogenes, Streptococcus agalactiae and Streptococcus anginosus …	D017192	D017437	PRESENT
26	22250	NA	AMPYRA (dalfampridine) is indicated as a treatment to improve walking in patients with multiple sclerosis (MS). This was demonstrated by an increase in walking speed.	D009103	D009422	PRESENT
26	22250	NA	AMPYRA (dalfampridine) is indicated as a treatment to improve walking in patients with multiple sclerosis (MS). This was demonstrated by an increase in walking speed.	D009103	D007154	PRESENT
27	204677	NA	Neuraceq is indicated for Positron Emission Tomography (PET) imaging of the brain to estimate ÃŸ-amyloid neuritic plaque density in adult patients with cognitive impairment who are being evaluated for Alzheimer's Disease (AD) and other causes of cognitive decline. A negative Neuraceq scan indicates sparse to no amyloid neuritic plaques and is inconsistent with a neropathological diagnosis of AD a…	D003704	D009422	PRESENT
27	204677	NA	Neuraceq is indicated for Positron Emission Tomography (PET) imaging of the brain to estimate ÃŸ-amyloid neuritic plaque density in adult patients with cognitive impairment who are being evaluated for Alzheimer's Disease (AD) and other causes of cognitive decline. A negative Neuraceq scan indicates sparse to no amyloid neuritic plaques and is inconsistent with a neropathological diagnosis of AD a…	D000544	D009422	PRESENT
28	204447	NA	BRINTELLIX is indicated for the treatment of major depressive disorder (MDD). The efficacy of BRINTELLIX was established in six 6 to 8 week studies (including one study in the elderly) and one maintenance study in adults.	NA		NULL
29	203756	NA	COMETRIQ is indicated for the treatment of patients with progressive, metastatic medullary thyroid cancer (MTC).	D013964	D009369	PRESENT
29	203756	NA	COMETRIQ is indicated for the treatment of patients with progressive, metastatic medullary thyroid cancer (MTC).	D013964	D004700	PRESENT
30	202806	NA	TAFINLAR is indicated for the treatment of patients with unresectable or metastatic melanoma with BRAF V600E mutation as detected by an FDA-approved test. TAFINLAR is not indicated for the treatment of patients with wild-type BRAF melanoma. Unresectable or metastatic melanoma with BRAF V600E mutation as detected by an FDA-approved test. Limitation of use: TAFINLAR is not indicated for treatment o…	D008545	D009369	PRESENT
31	205353	NA	FARYDAK, a histone deacetylase inhibitor, in combination with bortezomin and dexamethasone, is indicated for the treatment of patients with multiple myeloma who have received at least 2 prior regimens, including bortezomib and an immunomodulatory agent. This indication is approved under accelerated approval based on progression free survival. Continued approval for this indication may be continge…	D009101	D009369	PRESENT
31	205353	NA	FARYDAK, a histone deacetylase inhibitor, in combination with bortezomin and dexamethasone, is indicated for the treatment of patients with multiple myeloma who have received at least 2 prior regimens, including bortezomib and an immunomodulatory agent. This indication is approved under accelerated approval based on progression free survival. Continued approval for this indication may be continge…	D009101	D002318	PRESENT
31	205353	NA	FARYDAK, a histone deacetylase inhibitor, in combination with bortezomin and dexamethasone, is indicated for the treatment of patients with multiple myeloma who have received at least 2 prior regimens, including bortezomib and an immunomodulatory agent. This indication is approved under accelerated approval based on progression free survival. Continued approval for this indication may be continge…	D009101	D006425	PRESENT
31	205353	NA	FARYDAK, a histone deacetylase inhibitor, in combination with bortezomin and dexamethasone, is indicated for the treatment of patients with multiple myeloma who have received at least 2 prior regimens, including bortezomib and an immunomodulatory agent. This indication is approved under accelerated approval based on progression free survival. Continued approval for this indication may be continge…	D009101	D007154	PRESENT
32	203568	NA	KYNAMRO is indicated as an adjunct to lipid-lowering medications and diet to reduce low density lipoprotein-cholesterol (LDL-C), apolipoprotein B (apo B), total cholesterol (TC), and non-high density lipoprotein-cholesterol (non-HDL-C) in patients with homozygous familial hypercholesterolemia (HoFH). Limitations of Use : - The safety and effectiveness of KYNAMRO have not been established in patie…	D000090542	D009358	PRESENT
32	203568	NA	KYNAMRO is indicated as an adjunct to lipid-lowering medications and diet to reduce low density lipoprotein-cholesterol (LDL-C), apolipoprotein B (apo B), total cholesterol (TC), and non-high density lipoprotein-cholesterol (non-HDL-C) in patients with homozygous familial hypercholesterolemia (HoFH). Limitations of Use : - The safety and effectiveness of KYNAMRO have not been established in patie…	D000090542	D009750	PRESENT
33	205422	NA	REXULTI is indicated for: - Adjunctive treatment of major depressive disorder (MDD). - Treatment of schizophrenia.	NA		NULL
34	204384	NA	SIRTURO is a diarylquinoline antimycobacterial drug indicated as part of combination therapy in adults (>= 18 years) with pulmonary multi-drug resistant tuberculosis (MDR-TB). Reserve SIRTURO for use when an effective treatment regimen cannot otherwise be provided. SIRTURO should be administered by directly observed therapy (DOT). This indication is based on analysis of time to sputum culture con…	D018088	D007239	PRESENT
34	204384	NA	SIRTURO is a diarylquinoline antimycobacterial drug indicated as part of combination therapy in adults (>= 18 years) with pulmonary multi-drug resistant tuberculosis (MDR-TB). Reserve SIRTURO for use when an effective treatment regimen cannot otherwise be provided. SIRTURO should be administered by directly observed therapy (DOT). This indication is based on analysis of time to sputum culture con…	D014397	D007239	PRESENT
34	204384	NA	SIRTURO is a diarylquinoline antimycobacterial drug indicated as part of combination therapy in adults (>= 18 years) with pulmonary multi-drug resistant tuberculosis (MDR-TB). Reserve SIRTURO for use when an effective treatment regimen cannot otherwise be provided. SIRTURO should be administered by directly observed therapy (DOT). This indication is based on analysis of time to sputum culture con…	D014397	D012140	PRESENT
35	205266	NA	ODOMZO (sonidegib) is indicated for the treatment of adult patients with locally advanced basal cell carcinoma (BCC) that has recurred following surgery or radiation therapy, or those who are not candidates for surgery or radiation therapy.	D002280	D009369	PRESENT
36	202324	NA	INLYTA is indicated for the treatment of advanced renal cell carcinoma (RCC) after failure of one prior systemic therapy.	D002292	D009369	PRESENT
36	202324	NA	INLYTA is indicated for the treatment of advanced renal cell carcinoma (RCC) after failure of one prior systemic therapy.	D002292	D000091642	PRESENT
37	204819	NA	Adempas is indicated for the treatment of adults with persistent/recurrent chronic thromboembolic pulmonary hypertension (CTEPH), (WHO Group 4) after surgical treatment, or inoperable CTEPH, to improve exercise capacity and WHO functional class. Adempas is indicated for the treatment of adults with pulmonary arterial hypertension (PAH), (WHO Group 1), to improve exercise capacity, WHO functional …	D006976	D012140	PRESENT
37	204819	NA	Adempas is indicated for the treatment of adults with persistent/recurrent chronic thromboembolic pulmonary hypertension (CTEPH), (WHO Group 4) after surgical treatment, or inoperable CTEPH, to improve exercise capacity and WHO functional class. Adempas is indicated for the treatment of adults with pulmonary arterial hypertension (PAH), (WHO Group 1), to improve exercise capacity, WHO functional …	D006976	D002318	PRESENT
38	204275	NA	BREO ELLIPTA is a combination inhaled corticosteroid/long-acting beta2-adrenergic agonist (ICS/LABA) indicated for the long-term, once-daily, maintenance treatment of airflow obstruction in patients with chronic obstructive pulmonary disease (COPD), including chronic bronchitis and/or emphysema. BREO ELLIPTA is also indicated to reduce exacerbations of COPD in patients with history of exacerbatio…	D029424	D012140	PRESENT
38	204275	NA	BREO ELLIPTA is a combination inhaled corticosteroid/long-acting beta2-adrenergic agonist (ICS/LABA) indicated for the long-term, once-daily, maintenance treatment of airflow obstruction in patients with chronic obstructive pulmonary disease (COPD), including chronic bronchitis and/or emphysema. BREO ELLIPTA is also indicated to reduce exacerbations of COPD in patients with history of exacerbatio…	D029424	D013568	PRESENT
38	204275	NA	BREO ELLIPTA is a combination inhaled corticosteroid/long-acting beta2-adrenergic agonist (ICS/LABA) indicated for the long-term, once-daily, maintenance treatment of airflow obstruction in patients with chronic obstructive pulmonary disease (COPD), including chronic bronchitis and/or emphysema. BREO ELLIPTA is also indicated to reduce exacerbations of COPD in patients with history of exacerbatio…	D029481	D007239	PRESENT
38	204275	NA	BREO ELLIPTA is a combination inhaled corticosteroid/long-acting beta2-adrenergic agonist (ICS/LABA) indicated for the long-term, once-daily, maintenance treatment of airflow obstruction in patients with chronic obstructive pulmonary disease (COPD), including chronic bronchitis and/or emphysema. BREO ELLIPTA is also indicated to reduce exacerbations of COPD in patients with history of exacerbatio…	D029481	D012140	PRESENT
38	204275	NA	BREO ELLIPTA is a combination inhaled corticosteroid/long-acting beta2-adrenergic agonist (ICS/LABA) indicated for the long-term, once-daily, maintenance treatment of airflow obstruction in patients with chronic obstructive pulmonary disease (COPD), including chronic bronchitis and/or emphysema. BREO ELLIPTA is also indicated to reduce exacerbations of COPD in patients with history of exacerbatio…	D029481	D013568	PRESENT
39	206038	NA	ORKAMBI is a combination of lumacaftor and ivacaftor indicated for the treatment of cystic fibrosis (CF) in patients age 12 years and older who are homozygous for the F508del mutation in the CFTR gene. If the patientÂ’s genotype is unknown, an FDA-cleared CF mutation test should be used to detect the presence of the F508del mutation on both alleles of the CFTR gene. Limitations of Use: The effica…	D003550	D004066	PRESENT
39	206038	NA	ORKAMBI is a combination of lumacaftor and ivacaftor indicated for the treatment of cystic fibrosis (CF) in patients age 12 years and older who are homozygous for the F508del mutation in the CFTR gene. If the patientÂ’s genotype is unknown, an FDA-cleared CF mutation test should be used to detect the presence of the F508del mutation on both alleles of the CFTR gene. Limitations of Use: The effica…	D003550	D012140	PRESENT
39	206038	NA	ORKAMBI is a combination of lumacaftor and ivacaftor indicated for the treatment of cystic fibrosis (CF) in patients age 12 years and older who are homozygous for the F508del mutation in the CFTR gene. If the patientÂ’s genotype is unknown, an FDA-cleared CF mutation test should be used to detect the presence of the F508del mutation on both alleles of the CFTR gene. Limitations of Use: The effica…	D003550	D009358	PRESENT
40	202833	NA	Picato gel is indicated for the topical treatment of actinic keratosis.	D055623	D009369	PRESENT
40	202833	NA	Picato gel is indicated for the topical treatment of actinic keratosis.	D055623	D017437	PRESENT
41	202067	NA	ONFI (clobazam) is indicated for the adjunctive treatment of seizures associated with Lennox-Gastaut syndrome (LGS) in patients 2 years of age or older.	D065768	D009422	PRESENT
41	202067	NA	ONFI (clobazam) is indicated for the adjunctive treatment of seizures associated with Lennox-Gastaut syndrome (LGS) in patients 2 years of age or older.	D065768	D009358	PRESENT
42	202570	NA	XALKORI is indicated for the treatment of patients with locally advanced metastatic non-small cell lung cancer (NSCLC) that is anaplastic lymphoma kinase (ALK)-positive as detected by an FDA-approved test. This indication is based on response rate. There are no data available demonstrating improvement in patient reported outcomes or survival with XALKORI.	D002289	D009369	PRESENT
42	202570	NA	XALKORI is indicated for the treatment of patients with locally advanced metastatic non-small cell lung cancer (NSCLC) that is anaplastic lymphoma kinase (ALK)-positive as detected by an FDA-approved test. This indication is based on response rate. There are no data available demonstrating improvement in patient reported outcomes or survival with XALKORI.	D002289	D012140	PRESENT
43	206494	NA	AVYCAZ (ceftazidime-avibactam), in combination with metronidazole, is indicated for the treatment of complicated intra-abdominal infections (cIAI) caused by the following susceptible microorganisms: Escherichia coli, Klebsiella pneumoniae, Proteus mirabilis, Providencia stuartii, Enterobacter cloacae, Klebsiella oxytoca, and Pseudomonas aeruginosa in patients 18 years or older. As only limited cl…	D059413	D007239	PRESENT
43	206494	NA	AVYCAZ (ceftazidime-avibactam), in combination with metronidazole, is indicated for the treatment of complicated intra-abdominal infections (cIAI) caused by the following susceptible microorganisms: Escherichia coli, Klebsiella pneumoniae, Proteus mirabilis, Providencia stuartii, Enterobacter cloacae, Klebsiella oxytoca, and Pseudomonas aeruginosa in patients 18 years or older. As only limited cl…	D001424	D007239	PRESENT
43	206494	NA	AVYCAZ (ceftazidime-avibactam), in combination with metronidazole, is indicated for the treatment of complicated intra-abdominal infections (cIAI) caused by the following susceptible microorganisms: Escherichia coli, Klebsiella pneumoniae, Proteus mirabilis, Providencia stuartii, Enterobacter cloacae, Klebsiella oxytoca, and Pseudomonas aeruginosa in patients 18 years or older. As only limited cl…	D014552	D007239	PRESENT
43	206494	NA	AVYCAZ (ceftazidime-avibactam), in combination with metronidazole, is indicated for the treatment of complicated intra-abdominal infections (cIAI) caused by the following susceptible microorganisms: Escherichia coli, Klebsiella pneumoniae, Proteus mirabilis, Providencia stuartii, Enterobacter cloacae, Klebsiella oxytoca, and Pseudomonas aeruginosa in patients 18 years or older. As only limited cl…	D014552	D000091642	PRESENT
44	200327	NA	Teflaro (ceftaroline fosamil) is indicated for the treatment of patients with the following infections caused by susceptible isolates of the designated microorganisms. [A] Teflaro is indicated for the treatment of actute bacterial skin and skin structure infections (ABSSSI) caused by susceptible isolates of the following Gram-positive and Gram-negative microorganisms: Staphylococcus aureus (inclu…	D017192	D007239	PRESENT
44	200327	NA	Teflaro (ceftaroline fosamil) is indicated for the treatment of patients with the following infections caused by susceptible isolates of the designated microorganisms. [A] Teflaro is indicated for the treatment of actute bacterial skin and skin structure infections (ABSSSI) caused by susceptible isolates of the following Gram-positive and Gram-negative microorganisms: Staphylococcus aureus (inclu…	D017192	D017437	PRESENT
44	200327	NA	Teflaro (ceftaroline fosamil) is indicated for the treatment of patients with the following infections caused by susceptible isolates of the designated microorganisms. [A] Teflaro is indicated for the treatment of actute bacterial skin and skin structure infections (ABSSSI) caused by susceptible isolates of the following Gram-positive and Gram-negative microorganisms: Staphylococcus aureus (inclu…	D018410	D007239	PRESENT
44	200327	NA	Teflaro (ceftaroline fosamil) is indicated for the treatment of patients with the following infections caused by susceptible isolates of the designated microorganisms. [A] Teflaro is indicated for the treatment of actute bacterial skin and skin structure infections (ABSSSI) caused by susceptible isolates of the following Gram-positive and Gram-negative microorganisms: Staphylococcus aureus (inclu…	D018410	D012140	PRESENT
44	200327	NA	Teflaro (ceftaroline fosamil) is indicated for the treatment of patients with the following infections caused by susceptible isolates of the designated microorganisms. [A] Teflaro is indicated for the treatment of actute bacterial skin and skin structure infections (ABSSSI) caused by susceptible isolates of the following Gram-positive and Gram-negative microorganisms: Staphylococcus aureus (inclu…	D011023	D007239	PRESENT
44	200327	NA	Teflaro (ceftaroline fosamil) is indicated for the treatment of patients with the following infections caused by susceptible isolates of the designated microorganisms. [A] Teflaro is indicated for the treatment of actute bacterial skin and skin structure infections (ABSSSI) caused by susceptible isolates of the following Gram-positive and Gram-negative microorganisms: Staphylococcus aureus (inclu…	D011023	D012140	PRESENT
45	204427	NA	KERYDIN (tavaborole) topical solution, 5% is an oxaborole antifungal indicated for the treatment of onychomycosis of the toenails due to Trichophyton rubrum or Trichophyton mentagrophytes.	D000072742	D007239	PRESENT
46	200796	NA	Edarbi is an angiotensin II receptor blocker (ARB) indicated for the treatment of hypertension. It may be used alone or in combination with other antihypertensive agents.	D006973	D002318	PRESENT
47	22134	NA	LASTACAFT is a H1 histamine receptor antagonist indicated for the prevention of itching associated with allergic conjunctivitis.	D003233	D005128	PRESENT
47	22134	NA	LASTACAFT is a H1 histamine receptor antagonist indicated for the prevention of itching associated with allergic conjunctivitis.	D003233	D007154	PRESENT
48	204671	NA	SOVALDI is a hepatitis C virus (HCV) nucleotide analog NS5B polymerase inhibitor indicated for the treatment of chronic hepatitis C (CHC) infection as a component of a combination antiviral treatment regimen. - SOVALDI efficacy has been established in subjects with HCV genotype 1, 2, 3, or 4 infection, including those with hepatocellular carcinoma meeting Milan criteria (awaiting liver transplant…	D019698	D007239	PRESENT
48	204671	NA	SOVALDI is a hepatitis C virus (HCV) nucleotide analog NS5B polymerase inhibitor indicated for the treatment of chronic hepatitis C (CHC) infection as a component of a combination antiviral treatment regimen. - SOVALDI efficacy has been established in subjects with HCV genotype 1, 2, 3, or 4 infection, including those with hepatocellular carcinoma meeting Milan criteria (awaiting liver transplant…	D019698	D004066	PRESENT
48	204671	NA	SOVALDI is a hepatitis C virus (HCV) nucleotide analog NS5B polymerase inhibitor indicated for the treatment of chronic hepatitis C (CHC) infection as a component of a combination antiviral treatment regimen. - SOVALDI efficacy has been established in subjects with HCV genotype 1, 2, 3, or 4 infection, including those with hepatocellular carcinoma meeting Milan criteria (awaiting liver transplant…	D019698	D013568	PRESENT
49	22527	NA	GILENYA is indicated for the treatment of patients with relapsing forms of multiple sclerosis (MS) to reduce the frequency of clinical exacerbations and to delay the accumulation of physical disability.	D009103	D009422	PRESENT
49	22527	NA	GILENYA is indicated for the treatment of patients with relapsing forms of multiple sclerosis (MS) to reduce the frequency of clinical exacerbations and to delay the accumulation of physical disability.	D009103	D007154	PRESENT
50	22535	NA	ESBRIET is indicated for the treatment of idiopathic pulmonary fibrosis (IPF)	D054990	D012140	PRESENT
51	205718	NA	AKYNZEO is indicated for the prevention of acute and delayed nausea and vomiting associated with initial and repeat courses of cancer chemotherapy, including, but not limited to, highly emetogenic chemotherapy. AKYNZEO is an oral fixed combination of palonosetron and netupitant: palonosetron prevents nausea and vomiting during the acute phase and netupitant prevents nausea and vomiting during bot…	NA		NULL
52	22567	NA	VIIBRYD is indicated for the treatment of major depressive disorder (MDD). The efficacy of VIIBRYD was established in two 8-week, randomized, double-blind, placebo-controlled trials in adult patients with a diagnosis of MDD. Major depressive disorder consists of one or more major depressive episodes. A major depressive episode (DSM-IV-TR) implies a prominent and relatively persistent (nearly ever…	NA		NULL
53	203155	NA	Choline C 11 Injection is indicated for positron emission tomography (PET) imaging of patients with suspected prostate cancer recurrence and non-informative bone scintigraphy, computerized tomography (CT) or magnetic resonance imaging (MRI). In these patients, 11C-choline PET imaging may help identify potential sites of prostate cancer recurrence for subsequent histologic confirmation. Suspected …	D011471	D009369	PRESENT
53	203155	NA	Choline C 11 Injection is indicated for positron emission tomography (PET) imaging of patients with suspected prostate cancer recurrence and non-informative bone scintigraphy, computerized tomography (CT) or magnetic resonance imaging (MRI). In these patients, 11C-choline PET imaging may help identify potential sites of prostate cancer recurrence for subsequent histologic confirmation. Suspected …	D011471	D000091642	PRESENT
53	203155	NA	Choline C 11 Injection is indicated for positron emission tomography (PET) imaging of patients with suspected prostate cancer recurrence and non-informative bone scintigraphy, computerized tomography (CT) or magnetic resonance imaging (MRI). In these patients, 11C-choline PET imaging may help identify potential sites of prostate cancer recurrence for subsequent histologic confirmation. Suspected …	D009364	D009369	PRESENT
53	203155	NA	Choline C 11 Injection is indicated for positron emission tomography (PET) imaging of patients with suspected prostate cancer recurrence and non-informative bone scintigraphy, computerized tomography (CT) or magnetic resonance imaging (MRI). In these patients, 11C-choline PET imaging may help identify potential sites of prostate cancer recurrence for subsequent histologic confirmation. Suspected …	D009364	D013568	PRESENT
54	202799	NA	OMONTYS is indicated for the treatment of anemia due to chronic kidney disease (CKD) in adult patients on dialysis. Limitations of Use: OMONTYS is not indicated and is not recommended for use: - In patients with CKD not on dialysis because of safety concerns in this population. - In patients receiving treatment for cancer and whose anemia is not due to CKD, because ESAs have shown harm in some se…	D000740	D006425	PRESENT
54	202799	NA	OMONTYS is indicated for the treatment of anemia due to chronic kidney disease (CKD) in adult patients on dialysis. Limitations of Use: OMONTYS is not indicated and is not recommended for use: - In patients with CKD not on dialysis because of safety concerns in this population. - In patients receiving treatment for cancer and whose anemia is not due to CKD, because ESAs have shown harm in some se…	D007674	D000091642	PRESENT
55	201277	NA	Gadavast is a gadolinium-based contrast agent indicated for intravenous use in diagnostic magnetic resonance imaging (MRI) in adults and children (2 years of age and older) to detect and visualize areas with disrupted blood brain barrier (BBB) and/or abnormal vascularity of the central nervous system.	NA		NULL
56	204042	NA	INVOKANA (canagliflozin) is indicated as an adjunct to diet and exercise to improve glycemic control in adults with type 2 diabetes mellitus. Limitation of Use: INVOKANA is not recommended in patients with type 1 diabetes mellitus or for the treatment of diabetic ketoacidosis.	D003924	D009750	PRESENT
56	204042	NA	INVOKANA (canagliflozin) is indicated as an adjunct to diet and exercise to improve glycemic control in adults with type 2 diabetes mellitus. Limitation of Use: INVOKANA is not recommended in patients with type 1 diabetes mellitus or for the treatment of diabetic ketoacidosis.	D003924	D004700	PRESENT
57	205832	NA	OFEV is indicated for the treatment of idiopathic pulmonary fibrosis (IPF).	D054990	D012140	PRESENT
58	204153	NA	LUZU (luliconazole) Cream, 1% is indicated for the topical treatment of interdigital tinea pedis, tinea cruris, and tinea corporis caused by the organisms Trichophyton rubrum and Epidermophyton floccosum, in patients 18 years of age and older.	D000084002	D007239	PRESENT
58	204153	NA	LUZU (luliconazole) Cream, 1% is indicated for the topical treatment of interdigital tinea pedis, tinea cruris, and tinea corporis caused by the organisms Trichophyton rubrum and Epidermophyton floccosum, in patients 18 years of age and older.	D000084002	D017437	PRESENT
58	204153	NA	LUZU (luliconazole) Cream, 1% is indicated for the topical treatment of interdigital tinea pedis, tinea cruris, and tinea corporis caused by the organisms Trichophyton rubrum and Epidermophyton floccosum, in patients 18 years of age and older.	D014005	D007239	PRESENT
58	204153	NA	LUZU (luliconazole) Cream, 1% is indicated for the topical treatment of interdigital tinea pedis, tinea cruris, and tinea corporis caused by the organisms Trichophyton rubrum and Epidermophyton floccosum, in patients 18 years of age and older.	D014005	D017437	PRESENT
58	204153	NA	LUZU (luliconazole) Cream, 1% is indicated for the topical treatment of interdigital tinea pedis, tinea cruris, and tinea corporis caused by the organisms Trichophyton rubrum and Epidermophyton floccosum, in patients 18 years of age and older.	D014006	D007239	PRESENT
58	204153	NA	LUZU (luliconazole) Cream, 1% is indicated for the topical treatment of interdigital tinea pedis, tinea cruris, and tinea corporis caused by the organisms Trichophyton rubrum and Epidermophyton floccosum, in patients 18 years of age and older.	D014006	D017437	PRESENT
59	207953	NA	YONDELIS is indicated for the treatment of patients with unresectable or metastatic liposarcoma or leiomyosarcoma who received a prior anthracycline-containing regimen.	D008080	D009369	PRESENT
59	207953	NA	YONDELIS is indicated for the treatment of patients with unresectable or metastatic liposarcoma or leiomyosarcoma who received a prior anthracycline-containing regimen.	D007890	D009369	PRESENT
60	204958	NA	KENGREAL is indicated as an adjunct to percutaneous coronary intervention (PCI) to reduce the risk of periprocedural myocardial infarction (MI), repeat coronary revascularization, and stent thrombosis (ST) in patients who have not been treated with a P2Y12 platelet inhibitor and are not being given a glycoprotein IIb/IIIa inhibitor.	D009203	D002318	PRESENT
60	204958	NA	KENGREAL is indicated as an adjunct to percutaneous coronary intervention (PCI) to reduce the risk of periprocedural myocardial infarction (MI), repeat coronary revascularization, and stent thrombosis (ST) in patients who have not been treated with a P2Y12 platelet inhibitor and are not being given a glycoprotein IIb/IIIa inhibitor.	D009203	D013568	PRESENT
61	203415	NA	XTANDI is indicated for the treatment of patients with metastatic castration-resistant prostate cancer who have previously received docetaxel.	D064129	D009369	PRESENT
61	203415	NA	XTANDI is indicated for the treatment of patients with metastatic castration-resistant prostate cancer who have previously received docetaxel.	D064129	D000091642	PRESENT
62	22526	NA	ADDYI is indicated for the treatment of premenopausal women with acquired, generalized hypoactive sexual desire disorder (HSDD), as characterized by low sexual desire that causes marked distress or interpersonal difficulty and is NOT due to: - A co-existing medical or psychiatric condition, - Problems within the relationship, or - The effects of a medication or other drug substance. Acquired HSDD…	NA		NULL
63	204886	NA	ZONTIVITY is indicated for the reduction of thrombotic cardiovascular events in patients with a history of myocardial infarction (MI) or with peripheral arterial disease (PAD). ZONTIVITY has been shown to reduce the rate of a combined endpoint of cardiovascular death, MI, stroke, and urgent coronary revascularization (UCR).	D013927	D002318	PRESENT
64	201699	NA	To reduce the development of drug-resistant bacteria and maintain the effectiveness of DIFICID and other antibacterial drugs, DIFICID should be used only to treat infections that are proven or strongly suspected to be caused by Clostridium difficile. DIFICID is a macrolide antibacterial drug indicated in adults (>=18 years of age) for treatment of Clostridium difficile-associated diarrhea (CDAD).	D003015	D007239	PRESENT
65	22474	NA	Ella is a progesterone agonist/antagonist emergency contraceptive indicated for prevention of pregnancy following unprotected intercourse or a known or suspected contraceptive failure. ella is not intended for routine use as a contraceptive.	NA		NULL
66	22383	NA	ARCAPTA NEOHALER is a long-acting beta2-agonist indicated for long-term, once-daily maintenance bronchodilator treatment of airflow obstruction in patients with chronic obstructive pulmonary disease (COPD), including chronic bronchitis and/or emphysema. Important Limitations of Use: ARCAPTA NEOHALER is not indicated to treat acute deteriorations of chronic obstructive pulmonary disease. ARCAPTA N…	D029424	D012140	PRESENT
66	22383	NA	ARCAPTA NEOHALER is a long-acting beta2-agonist indicated for long-term, once-daily maintenance bronchodilator treatment of airflow obstruction in patients with chronic obstructive pulmonary disease (COPD), including chronic bronchitis and/or emphysema. Important Limitations of Use: ARCAPTA NEOHALER is not indicated to treat acute deteriorations of chronic obstructive pulmonary disease. ARCAPTA N…	D029424	D013568	PRESENT
66	22383	NA	ARCAPTA NEOHALER is a long-acting beta2-agonist indicated for long-term, once-daily maintenance bronchodilator treatment of airflow obstruction in patients with chronic obstructive pulmonary disease (COPD), including chronic bronchitis and/or emphysema. Important Limitations of Use: ARCAPTA NEOHALER is not indicated to treat acute deteriorations of chronic obstructive pulmonary disease. ARCAPTA N…	D029481	D007239	PRESENT
66	22383	NA	ARCAPTA NEOHALER is a long-acting beta2-agonist indicated for long-term, once-daily maintenance bronchodilator treatment of airflow obstruction in patients with chronic obstructive pulmonary disease (COPD), including chronic bronchitis and/or emphysema. Important Limitations of Use: ARCAPTA NEOHALER is not indicated to treat acute deteriorations of chronic obstructive pulmonary disease. ARCAPTA N…	D029481	D012140	PRESENT
66	22383	NA	ARCAPTA NEOHALER is a long-acting beta2-agonist indicated for long-term, once-daily maintenance bronchodilator treatment of airflow obstruction in patients with chronic obstructive pulmonary disease (COPD), including chronic bronchitis and/or emphysema. Important Limitations of Use: ARCAPTA NEOHALER is not indicated to treat acute deteriorations of chronic obstructive pulmonary disease. ARCAPTA N…	D029481	D013568	PRESENT
67	22345	NA	POTIGA is indicated as adjunctive treatment of partial-onset seizures in patients aged 18 years and older.	D012640	D009422	PRESENT
67	22345	NA	POTIGA is indicated as adjunctive treatment of partial-onset seizures in patients aged 18 years and older.	D012640	D013568	PRESENT
68	202155	NA	ELIQUIS (apixaban) is indicated to reduce the risk of stroke and systemic embolism in patients with nonvalvular atrial fibrillation.	D020521	D009422	PRESENT
68	202155	NA	ELIQUIS (apixaban) is indicated to reduce the risk of stroke and systemic embolism in patients with nonvalvular atrial fibrillation.	D020521	D002318	PRESENT
68	202155	NA	ELIQUIS (apixaban) is indicated to reduce the risk of stroke and systemic embolism in patients with nonvalvular atrial fibrillation.	D004617	D002318	PRESENT
69	202192	NA	Jakafi is indicated for treatment of patients with intermediate or high-risk myelofibrosis, including primary myelofibrosis, post-polycythemia vera myelofibrosis and post-essential thrombocythemia myelofibrosis.	D055728	D006425	PRESENT
70	205494	NA	CERDELGA is indicated for the long-term treatment of adult patients with Gaucher disease type 1 (GD1) who are CYP2D6 extensive metabolizers (EMs), intermediate metabolizers (IMs), or poor metabolizers (PMs) as detected by an FDA-cleared test. Limitations of Use: - Patients who are CYP2D6 ultra-rapid metabolizers (URMs) may not achieve adequate concentrations of CERDELGA to achieve a therapeutic e…	D005776	D009422	PRESENT
70	205494	NA	CERDELGA is indicated for the long-term treatment of adult patients with Gaucher disease type 1 (GD1) who are CYP2D6 extensive metabolizers (EMs), intermediate metabolizers (IMs), or poor metabolizers (PMs) as detected by an FDA-cleared test. Limitations of Use: - Patients who are CYP2D6 ultra-rapid metabolizers (URMs) may not achieve adequate concentrations of CERDELGA to achieve a therapeutic e…	D005776	D009358	PRESENT
70	205494	NA	CERDELGA is indicated for the long-term treatment of adult patients with Gaucher disease type 1 (GD1) who are CYP2D6 extensive metabolizers (EMs), intermediate metabolizers (IMs), or poor metabolizers (PMs) as detected by an FDA-cleared test. Limitations of Use: - Patients who are CYP2D6 ultra-rapid metabolizers (URMs) may not achieve adequate concentrations of CERDELGA to achieve a therapeutic e…	D005776	D009750	PRESENT
71	206545	NA	[A] Zydelig is indicated, in combination with rituximab, for the treatment of patients with relapsed chronic lymphocytic leukemia (CLL) for whom rituximab alone would be considered appropriate therapy due to other co-morbidities [B] Zydelig is indicated for the treatment of patients with relapsed follicular B-cell non-Hodgkin lymphoma (FL) who have received at least two prior systemic therapies. …	D015451	D009369	PRESENT
71	206545	NA	[A] Zydelig is indicated, in combination with rituximab, for the treatment of patients with relapsed chronic lymphocytic leukemia (CLL) for whom rituximab alone would be considered appropriate therapy due to other co-morbidities [B] Zydelig is indicated for the treatment of patients with relapsed follicular B-cell non-Hodgkin lymphoma (FL) who have received at least two prior systemic therapies. …	D015451	D006425	PRESENT
71	206545	NA	[A] Zydelig is indicated, in combination with rituximab, for the treatment of patients with relapsed chronic lymphocytic leukemia (CLL) for whom rituximab alone would be considered appropriate therapy due to other co-morbidities [B] Zydelig is indicated for the treatment of patients with relapsed follicular B-cell non-Hodgkin lymphoma (FL) who have received at least two prior systemic therapies. …	D015451	D007154	PRESENT
71	206545	NA	[A] Zydelig is indicated, in combination with rituximab, for the treatment of patients with relapsed chronic lymphocytic leukemia (CLL) for whom rituximab alone would be considered appropriate therapy due to other co-morbidities [B] Zydelig is indicated for the treatment of patients with relapsed follicular B-cell non-Hodgkin lymphoma (FL) who have received at least two prior systemic therapies. …	D015451	D013568	PRESENT
71	206545	NA	[A] Zydelig is indicated, in combination with rituximab, for the treatment of patients with relapsed chronic lymphocytic leukemia (CLL) for whom rituximab alone would be considered appropriate therapy due to other co-morbidities [B] Zydelig is indicated for the treatment of patients with relapsed follicular B-cell non-Hodgkin lymphoma (FL) who have received at least two prior systemic therapies. …	D008228	D009369	PRESENT
71	206545	NA	[A] Zydelig is indicated, in combination with rituximab, for the treatment of patients with relapsed chronic lymphocytic leukemia (CLL) for whom rituximab alone would be considered appropriate therapy due to other co-morbidities [B] Zydelig is indicated for the treatment of patients with relapsed follicular B-cell non-Hodgkin lymphoma (FL) who have received at least two prior systemic therapies. …	D008228	D006425	PRESENT
71	206545	NA	[A] Zydelig is indicated, in combination with rituximab, for the treatment of patients with relapsed chronic lymphocytic leukemia (CLL) for whom rituximab alone would be considered appropriate therapy due to other co-morbidities [B] Zydelig is indicated for the treatment of patients with relapsed follicular B-cell non-Hodgkin lymphoma (FL) who have received at least two prior systemic therapies. …	D008228	D007154	PRESENT
72	203137	NA	Vizamyl is indicated for Positron Emission Tomography (PET) imaging of the brain to estimate beta amyloid neuritic plaque density in adult patients with cognitive impairment who are being evaluated for AlzheimerÂ’s Disease (AD) and other causes of cognitive decline. A negative Vizamyl scan indicates sparse to no neuritic plaques and is inconsistent with a neuropathological diagnosis of AD at the …	D003704	D009422	PRESENT
72	203137	NA	Vizamyl is indicated for Positron Emission Tomography (PET) imaging of the brain to estimate beta amyloid neuritic plaque density in adult patients with cognitive impairment who are being evaluated for AlzheimerÂ’s Disease (AD) and other causes of cognitive decline. A negative Vizamyl scan indicates sparse to no neuritic plaques and is inconsistent with a neuropathological diagnosis of AD at the …	D000544	D009422	PRESENT
73	205677	NA	HETLIOZ is indicated for the treatment of Non-24-Hour Sleep-Wake Disorder (Non-24).	D020922	D009422	PRESENT
74	203100	NA	STRIBILD is indicated as a complete regimen for the treatment of HIV-1 infection in adults who are antiretroviral treatment-naÃ¯ve.	D015658	D007239	PRESENT
74	203100	NA	STRIBILD is indicated as a complete regimen for the treatment of HIV-1 infection in adults who are antiretroviral treatment-naÃ¯ve.	D015658	D000091642	PRESENT
74	203100	NA	STRIBILD is indicated as a complete regimen for the treatment of HIV-1 infection in adults who are antiretroviral treatment-naÃ¯ve.	D015658	D007154	PRESENT
75	22252	NA	Natazia is indicated for use by women to prevent pregnancy. The efficacy of Natazia in women with a body mass index (BMI) of >30 kg/m2 has not been evaluated.	NA		NULL
76	22399	NA	HORIZANT (gabapentin enacarbil) Extended-Release Tablets are indicated for the treatment of moderate-to-severe primary Restless Legs Syndrome (RLS) in adults. HORIZANT is not recommended for patients who are required to sleep during the daytime and remain awake at night.	D012148	D009422	PRESENT
77	205755	NA	ZYKADIA is indicated for the treatment of patients with anaplastic lymphoma kinase (ALK)-positive metastatic non-small cell lung cancer (NSCLC) who have progressed on or are intolerant to crizotinib. This indication is approved under accelerated approval based on tumor response rate and duration of response. An improvement in survival or disease-related symptoms has not been established. Continue…	D002289	D009369	PRESENT
77	205755	NA	ZYKADIA is indicated for the treatment of patients with anaplastic lymphoma kinase (ALK)-positive metastatic non-small cell lung cancer (NSCLC) who have progressed on or are intolerant to crizotinib. This indication is approved under accelerated approval based on tumor response rate and duration of response. An improvement in survival or disease-related symptoms has not been established. Continue…	D002289	D012140	PRESENT
78	202514	NA	ZIOPTAN (tafluprost ophthalmic solution) 0.0015% is indicated for reducing elevated intraocular pressure in patients with open-angle glaucoma or ocular hypertension.	D009798	D005128	PRESENT
78	202514	NA	ZIOPTAN (tafluprost ophthalmic solution) 0.0015% is indicated for reducing elevated intraocular pressure in patients with open-angle glaucoma or ocular hypertension.	D005901	D005128	PRESENT
79	207947	NA	UPTRAVI is indicated for the treatment of pulmonary arterial hypertension (PAH, WHO Group I) to delay disease progression and reduce the risk of hospitalization for PAH. Effectiveness was established in a long-term study in PAH patients with WHO Functional Class II-III symptoms. Patients had idiopathic and heritable PAH (58%), PAH associated with connective tissue disease (29%), PAH associated wi…	D000081029	D012140	PRESENT
80	206619	NA	VIEKIRA PAK with or without ribavirin is indicated for the treatment of patients with genotype 1 chronic hepatitis C virus (HCV) infection including those with compensated cirrhosis. Limitation of Use: VIEKIRA PAK is not recommended for use in patients with decompensated liver disease.	D019698	D007239	PRESENT
80	206619	NA	VIEKIRA PAK with or without ribavirin is indicated for the treatment of patients with genotype 1 chronic hepatitis C virus (HCV) infection including those with compensated cirrhosis. Limitation of Use: VIEKIRA PAK is not recommended for use in patients with decompensated liver disease.	D019698	D004066	PRESENT
80	206619	NA	VIEKIRA PAK with or without ribavirin is indicated for the treatment of patients with genotype 1 chronic hepatitis C virus (HCV) infection including those with compensated cirrhosis. Limitation of Use: VIEKIRA PAK is not recommended for use in patients with decompensated liver disease.	D019698	D013568	PRESENT
81	200603	NA	LATUDA is indicated for the treatment of patients with schizophrenia. The efficacy of LATUDA in schizophrenia was established in four 6-week controlled studies of adult patients with schizophrenia. The effectiveness of LATUDA for longer-term use, that is, for more than 6 weeks, has not been established in controlled studies. Therefore, the physician who elects to use LATUDA for extended periods s…	NA		NULL
82	202992	NA	AUBAGIO is indicated for the treatment of patients with relapsing forms of multiple sclerosis.	D009103	D009422	PRESENT
82	202992	NA	AUBAGIO is indicated for the treatment of patients with relapsing forms of multiple sclerosis.	D009103	D007154	PRESENT
83	207500	NA	CRESEMBA is an azole antifungal indicated for patients 18 years of age and older for the treatment of invasive aspergillosis. CRESEMBA is an azole antifungal indicated for patients 18 years of age and older for the treatment of invasive mucormycosis. Usage: Specimens for fungal culture and other relevant laboratory studies (including histopathology) to isolate and identify causative organism(s) s…	D009091	D007239	PRESENT
83	207500	NA	CRESEMBA is an azole antifungal indicated for patients 18 years of age and older for the treatment of invasive aspergillosis. CRESEMBA is an azole antifungal indicated for patients 18 years of age and older for the treatment of invasive mucormycosis. Usage: Specimens for fungal culture and other relevant laboratory studies (including histopathology) to isolate and identify causative organism(s) s…	D001228	D007239	PRESENT
84	202292	NA	FULYZAQ is indicated for symptomatic relief of non-infectious diarrhea in patients with HIV/AIDS on anti-retroviral therapy.	NA		NULL
85	203108	NA	STRIVERDI RESPIMAT is a long-acting beta2-agonist indicated for long-term, once-daily maintenance bronchodilator treatment of airflow obstruction in patients with chronic obstructive pulmonary disease (COPD), including chronic bronchitis and/or emphysema. STRIVERDI RESPIMAT is not indicated to treat acute deteriorations of COPD. STRIVERDI RESPIMAT is not indicated to treat asthma. The safety and …	D029424	D012140	PRESENT
85	203108	NA	STRIVERDI RESPIMAT is a long-acting beta2-agonist indicated for long-term, once-daily maintenance bronchodilator treatment of airflow obstruction in patients with chronic obstructive pulmonary disease (COPD), including chronic bronchitis and/or emphysema. STRIVERDI RESPIMAT is not indicated to treat acute deteriorations of COPD. STRIVERDI RESPIMAT is not indicated to treat asthma. The safety and …	D029424	D013568	PRESENT
85	203108	NA	STRIVERDI RESPIMAT is a long-acting beta2-agonist indicated for long-term, once-daily maintenance bronchodilator treatment of airflow obstruction in patients with chronic obstructive pulmonary disease (COPD), including chronic bronchitis and/or emphysema. STRIVERDI RESPIMAT is not indicated to treat acute deteriorations of COPD. STRIVERDI RESPIMAT is not indicated to treat asthma. The safety and …	D029481	D007239	PRESENT
85	203108	NA	STRIVERDI RESPIMAT is a long-acting beta2-agonist indicated for long-term, once-daily maintenance bronchodilator treatment of airflow obstruction in patients with chronic obstructive pulmonary disease (COPD), including chronic bronchitis and/or emphysema. STRIVERDI RESPIMAT is not indicated to treat acute deteriorations of COPD. STRIVERDI RESPIMAT is not indicated to treat asthma. The safety and …	D029481	D012140	PRESENT
85	203108	NA	STRIVERDI RESPIMAT is a long-acting beta2-agonist indicated for long-term, once-daily maintenance bronchodilator treatment of airflow obstruction in patients with chronic obstructive pulmonary disease (COPD), including chronic bronchitis and/or emphysema. STRIVERDI RESPIMAT is not indicated to treat acute deteriorations of COPD. STRIVERDI RESPIMAT is not indicated to treat asthma. The safety and …	D029481	D013568	PRESENT
86	203441	NA	GATTEX (teduglutide [rDNA origin]) for injection is indicated for the treatment of adult patiens with Short Bowel Syndrome (SBS) who are dependent on parenteral support.	D012778	D004066	PRESENT
86	203441	NA	GATTEX (teduglutide [rDNA origin]) for injection is indicated for the treatment of adult patiens with Short Bowel Syndrome (SBS) who are dependent on parenteral support.	D012778	D013568	PRESENT
87	204410	NA	OPSUMIT is an endothelin receptor antagonist (ERA) indicated for the treatment of pulmonary arterial hypertension (PAH, WHO Group I) to delay disease progression. Disease progression included: death, initiation of intravenous (IV) or subcutaneous prostanoids, or clinical worsening or PAH (decreased 6-minute walk distance, worsened PAH symptoms and need for additional PAH treatment). OPSUMIT also …	D000081029	D012140	PRESENT
88	202258	NA	VICTRELIS (boceprevir) is indicated for the treatment of chronic hepatitis C genotype 1 infection, in combination with peginterferon alfa and ribavirin, in adult patients (18 years and older) with compensated liver disease, including cirrhosis, who are previously untreated or who have failed previous interferon and ribavirin therapy. The following points should be considered when initiating VICTR…	D019698	D007239	PRESENT
88	202258	NA	VICTRELIS (boceprevir) is indicated for the treatment of chronic hepatitis C genotype 1 infection, in combination with peginterferon alfa and ribavirin, in adult patients (18 years and older) with compensated liver disease, including cirrhosis, who are previously untreated or who have failed previous interferon and ribavirin therapy. The following points should be considered when initiating VICTR…	D019698	D004066	PRESENT
88	202258	NA	VICTRELIS (boceprevir) is indicated for the treatment of chronic hepatitis C genotype 1 infection, in combination with peginterferon alfa and ribavirin, in adult patients (18 years and older) with compensated liver disease, including cirrhosis, who are previously untreated or who have failed previous interferon and ribavirin therapy. The following points should be considered when initiating VICTR…	D019698	D013568	PRESENT
89	22408	NA	NATROBA (spinosad) Topical Suspension is indicated for the topical treatment of head lice infestation in patients four (4) years of age and older. Adjunctive Measures: NATROBA Topical Suspension should be used in the context of an overall lice management program: - Wash (in hot water) or dry-clean all recently worn clothing, hats, used bedding and towels. - Wash personal care items such as combs,…	D010373	D007239	PRESENT
89	22408	NA	NATROBA (spinosad) Topical Suspension is indicated for the topical treatment of head lice infestation in patients four (4) years of age and older. Adjunctive Measures: NATROBA Topical Suspension should be used in the context of an overall lice management program: - Wash (in hot water) or dry-clean all recently worn clothing, hats, used bedding and towels. - Wash personal care items such as combs,…	D010373	D017437	PRESENT
90	202834	NA	FYCOMPA (perampanel) is indicated as adjunctive therapy for the treatment of partial-onset seizures with or without secondarily generalized seizures in patients with epilepsy aged 12 years and older.	D012640	D009422	PRESENT
90	202834	NA	FYCOMPA (perampanel) is indicated as adjunctive therapy for the treatment of partial-onset seizures with or without secondarily generalized seizures in patients with epilepsy aged 12 years and older.	D012640	D013568	PRESENT
91	21825	NA	FERRIPROX (deferiprone) is indicated for the treatment of patients with transfusional iron overload due to thalassemia syndromes when current chelation therapy is inadequate. Approval is based on a reduction in serum ferritin levels. There are no controlled trials demonstrating a direct treatment benefit, such as improvement in disease-related symptoms, functioning, or increased survival. Limitat…	D019190	D009750	PRESENT
91	21825	NA	FERRIPROX (deferiprone) is indicated for the treatment of patients with transfusional iron overload due to thalassemia syndromes when current chelation therapy is inadequate. Approval is based on a reduction in serum ferritin levels. There are no controlled trials demonstrating a direct treatment benefit, such as improvement in disease-related symptoms, functioning, or increased survival. Limitat…	D013789	D006425	PRESENT
91	21825	NA	FERRIPROX (deferiprone) is indicated for the treatment of patients with transfusional iron overload due to thalassemia syndromes when current chelation therapy is inadequate. Approval is based on a reduction in serum ferritin levels. There are no controlled trials demonstrating a direct treatment benefit, such as improvement in disease-related symptoms, functioning, or increased survival. Limitat…	D013789	D009358	PRESENT
92	200677	NA	SIGNIFOR is indicated for the treatment of adult patients with CushingÂ’s disease for whom pituitary surgery is not an option or has not been curative.	D003480	D004700	PRESENT
93	203202	NA	NORTHERA is indicated for the treatment of orthostatic dizziness, lightheadedness, or the Â“feeling that you are about to black outÂ” in adult patients with symptomatic neurogenic orthostatic hypotension (NOH) caused by primary autonomic failure [Parkinson's disease (PD), multiple system atrophy and pure autonomic failure], dopamine beta-hydroxylase deficiency, and non-diabetic autonomic neuropat…	D007024	D009422	PRESENT
93	203202	NA	NORTHERA is indicated for the treatment of orthostatic dizziness, lightheadedness, or the Â“feeling that you are about to black outÂ” in adult patients with symptomatic neurogenic orthostatic hypotension (NOH) caused by primary autonomic failure [Parkinson's disease (PD), multiple system atrophy and pure autonomic failure], dopamine beta-hydroxylase deficiency, and non-diabetic autonomic neuropat…	D007024	D002318	PRESENT
94	202207	NA	Lymphoseek (technetium Tc 99m tilmanocept) Injection is indicated for lymphatic mapping with a handheld gamma counter to assist in the localization of lymph nodes draining a primary tumor site in patients with breast cancer or melanoma.	D001943	D009369	PRESENT
94	202207	NA	Lymphoseek (technetium Tc 99m tilmanocept) Injection is indicated for lymphatic mapping with a handheld gamma counter to assist in the localization of lymph nodes draining a primary tumor site in patients with breast cancer or melanoma.	D001943	D017437	PRESENT
94	202207	NA	Lymphoseek (technetium Tc 99m tilmanocept) Injection is indicated for lymphatic mapping with a handheld gamma counter to assist in the localization of lymph nodes draining a primary tumor site in patients with breast cancer or melanoma.	D008545	D009369	PRESENT
95	206940	NA	VIBERZI is indicated in adults for the treatment of irritable bowel syndrome with diarrhea (IBS-D).	D043183	D004066	PRESENT
96	202293	NA	FARXIGA is a sodium-glucose cotransporter 2 (SGLT2) inhibitor indicated as an adjunct to diet and exercise to improve glycemic control in adults with type 2 diabetes mellitus. Limitation of use: Not for treatment of type 1 diabetes mellitus or diabetic ketoacidosis.	D003924	D009750	PRESENT
96	202293	NA	FARXIGA is a sodium-glucose cotransporter 2 (SGLT2) inhibitor indicated as an adjunct to diet and exercise to improve glycemic control in adults with type 2 diabetes mellitus. Limitation of use: Not for treatment of type 1 diabetes mellitus or diabetic ketoacidosis.	D003924	D004700	PRESENT
97	206829	NA	ZERBAXA (ceftolozane/tazobactam) for Injection is indicated for the treatment of patients 18 years or older with the following infections caused by designated susceptible microorganisms. ZERBAXA used in combination with metronidazole is indicated for the treatment of complicated intra-abdominal infections (cIAI) caused by the following Gram-negative and Gram-positive microorganisms: Enterobacter …	D059413	D007239	PRESENT
97	206829	NA	ZERBAXA (ceftolozane/tazobactam) for Injection is indicated for the treatment of patients 18 years or older with the following infections caused by designated susceptible microorganisms. ZERBAXA used in combination with metronidazole is indicated for the treatment of complicated intra-abdominal infections (cIAI) caused by the following Gram-negative and Gram-positive microorganisms: Enterobacter …	D001424	D007239	PRESENT
97	206829	NA	ZERBAXA (ceftolozane/tazobactam) for Injection is indicated for the treatment of patients 18 years or older with the following infections caused by designated susceptible microorganisms. ZERBAXA used in combination with metronidazole is indicated for the treatment of complicated intra-abdominal infections (cIAI) caused by the following Gram-negative and Gram-positive microorganisms: Enterobacter …	D014552	D007239	PRESENT
97	206829	NA	ZERBAXA (ceftolozane/tazobactam) for Injection is indicated for the treatment of patients 18 years or older with the following infections caused by designated susceptible microorganisms. ZERBAXA used in combination with metronidazole is indicated for the treatment of complicated intra-abdominal infections (cIAI) caused by the following Gram-negative and Gram-positive microorganisms: Enterobacter …	D014552	D000091642	PRESENT
98	203585	NA	SYNRIBO is indicated for the treatment of adult patients with chronic or accelerated phase chronic myeloid leukemia (CML) with resistance and/or intolerance to two or more tyrosine kinase inhibitors (TKI). This indication is based upon response rate. There are no trials verifying an improvement in disease-related symptoms or increased survival with SYNRIBO.	D015451	D009369	PRESENT
98	203585	NA	SYNRIBO is indicated for the treatment of adult patients with chronic or accelerated phase chronic myeloid leukemia (CML) with resistance and/or intolerance to two or more tyrosine kinase inhibitors (TKI). This indication is based upon response rate. There are no trials verifying an improvement in disease-related symptoms or increased survival with SYNRIBO.	D015451	D006425	PRESENT
98	203585	NA	SYNRIBO is indicated for the treatment of adult patients with chronic or accelerated phase chronic myeloid leukemia (CML) with resistance and/or intolerance to two or more tyrosine kinase inhibitors (TKI). This indication is based upon response rate. There are no trials verifying an improvement in disease-related symptoms or increased survival with SYNRIBO.	D015451	D007154	PRESENT
98	203585	NA	SYNRIBO is indicated for the treatment of adult patients with chronic or accelerated phase chronic myeloid leukemia (CML) with resistance and/or intolerance to two or more tyrosine kinase inhibitors (TKI). This indication is based upon response rate. There are no trials verifying an improvement in disease-related symptoms or increased survival with SYNRIBO.	D015451	D013568	PRESENT
99	21746	NA	SURFAXIN (lucinactant) Intratracheal Suspension is indicated for the prevention of respiratory distress syndrome (RDS) in premature infants at high risk for RDS. SURFAXIN reduces the incidence of RDS at 24 hours and mortality due to RDS.	D012128	D012140	PRESENT
100	205123	NA	OLYSIO is a hepatitis C virus (HCV) NS3/4A protease inhibitor indicated for the treatment of chronic hepatitis C (CHC) infection as a component of a combination antiviral treatment regimen. - OLYSIO efficacy has been established in combination with peginterferon alfa and ribavirin, in HCV genotype 1 infected subjects with compensated liver disease (including cirrhosis). The following points shoul…	D019698	D007239	PRESENT
100	205123	NA	OLYSIO is a hepatitis C virus (HCV) NS3/4A protease inhibitor indicated for the treatment of chronic hepatitis C (CHC) infection as a component of a combination antiviral treatment regimen. - OLYSIO efficacy has been established in combination with peginterferon alfa and ribavirin, in HCV genotype 1 infected subjects with compensated liver disease (including cirrhosis). The following points shoul…	D019698	D004066	PRESENT
100	205123	NA	OLYSIO is a hepatitis C virus (HCV) NS3/4A protease inhibitor indicated for the treatment of chronic hepatitis C (CHC) infection as a component of a combination antiviral treatment regimen. - OLYSIO efficacy has been established in combination with peginterferon alfa and ribavirin, in HCV genotype 1 infected subjects with compensated liver disease (including cirrhosis). The following points shoul…	D019698	D013568	PRESENT

## Sheet: mti
ID	MTI_unique	Score	MTI_unique_ag	MTI_present
1	D019698	263667	D007239	PRESENT
1	D019698	263667	D004066	PRESENT
1	D019698	263667	D013568	PRESENT
1	D008103	22176	D004066	PRESENT
1	D008103	22176	D013568	PRESENT
2	NA			NULL
3	D007172	10814	D000091642	PRESENT
4	D019698	27368	D007239	PRESENT
4	D019698	27368	D004066	PRESENT
4	D019698	27368	D013568	PRESENT
5	D007251	40257	D007239	PRESENT
5	D007251	40257	D012140	PRESENT
6	D050177	68133	D009750	PRESENT
6	D050177	68133	D013568	PRESENT
6	D050177	68133	D010829	PRESENT
6	D003924	23694	D009750	PRESENT
6	D003924	23694	D004700	PRESENT
6	D009765	40158	D009750	PRESENT
6	D009765	40158	D013568	PRESENT
6	D006973	6948	D002318	PRESENT
6	D050171	5862	D009750	PRESENT
7	D018278	40971	D009369	PRESENT
7	D013964	15549	D009369	PRESENT
7	D013964	15549	D004700	PRESENT
8	D006333	35745	D002318	PRESENT
9	NA			NULL
10	D001943	20120	D009369	PRESENT
10	D001943	20120	D017437	PRESENT
11	D008545	38022	D009369	PRESENT
12	D002289	174424	D009369	PRESENT
12	D002289	174424	D012140	PRESENT
12	D008175	11494	D009369	PRESENT
12	D008175	11494	D012140	PRESENT
13	D015179	2596	D009369	PRESENT
13	D015179	2596	D004066	PRESENT
14	D006073	81051	D009140	PRESENT
14	D006073	81051	D009358	PRESENT
14	D006073	81051	D009750	PRESENT
15	NA			NULL
16	D003924	12118	D009750	PRESENT
16	D003924	12118	D004700	PRESENT
17	D019698	197195	D007239	PRESENT
17	D019698	197195	D004066	PRESENT
17	D019698	197195	D013568	PRESENT
17	D008103	21429	D004066	PRESENT
17	D008103	21429	D013568	PRESENT
18	D001281	32114	D002318	PRESENT
18	D001281	32114	D013568	PRESENT
18	D004617	32502	D002318	PRESENT
18	D020521	11844	D009422	PRESENT
18	D020521	11844	D002318	PRESENT
19	D029481	54583	D007239	PRESENT
19	D029481	54583	D012140	PRESENT
19	D029481	54583	D013568	PRESENT
19	D001986	20959	D012140	PRESENT
19	D029424	53934	D012140	PRESENT
19	D029424	53934	D013568	PRESENT
19	D001249	21021	D012140	PRESENT
19	D001249	21021	D007154	PRESENT
20	D012640	10935	D009422	PRESENT
20	D012640	10935	D013568	PRESENT
21	NA			NULL
22	D013494	45417	D009422	PRESENT
22	D013494	45417	D005128	PRESENT
22	D013494	45417	D013568	PRESENT
22	D019578	42000	D009422	PRESENT
22	D020329	30315	D009422	PRESENT
22	D014202	19044	D009422	PRESENT
22	D014202	19044	D013568	PRESENT
22	D020734	40032	D009422	PRESENT
23	D015535	5614	D009140	PRESENT
23	D015535	5614	D017437	PRESENT
24	D002289	130942	D009369	PRESENT
24	D002289	130942	D012140	PRESENT
24	D008175	7644	D009369	PRESENT
24	D008175	7644	D012140	PRESENT
25	NA			NULL
26	D009103	17761	D009422	PRESENT
26	D009103	17761	D007154	PRESENT
27	D000544	84071	D009422	PRESENT
28	NA			NULL
29	D018278	24431	D009369	PRESENT
29	D013964	13511	D009369	PRESENT
29	D013964	13511	D004700	PRESENT
30	D008545	49848	D009369	PRESENT
31	D009101	45169	D009369	PRESENT
31	D009101	45169	D002318	PRESENT
31	D009101	45169	D006425	PRESENT
31	D009101	45169	D007154	PRESENT
32	D006937	51194	D009750	PRESENT
32	D000090542	17215	D009358	PRESENT
32	D000090542	17215	D009750	PRESENT
32	D002318	1000	D002318	PRESENT
33	D006457	1000	D006425	PRESENT
34	D018088	134646	D007239	PRESENT
34	D000085343	2277	D007239	PRESENT
35	D009364	1000	D009369	PRESENT
35	D009364	1000	D013568	PRESENT
35	D002280	130212	D009369	PRESENT
35	D012878	3580	D009369	PRESENT
35	D012878	3580	D017437	PRESENT
36	D002292	38688	D009369	PRESENT
36	D002292	38688	D000091642	PRESENT
36	D007680	3743	D009369	PRESENT
36	D007680	3743	D000091642	PRESENT
37	D006976	41602	D012140	PRESENT
37	D006976	41602	D002318	PRESENT
37	D000081029	22642	D012140	PRESENT
37	D003240	3060	D017437	PRESENT
38	D029481	62035	D007239	PRESENT
38	D029481	62035	D012140	PRESENT
38	D029481	62035	D013568	PRESENT
38	D001986	19021	D012140	PRESENT
38	D029424	77838	D012140	PRESENT
38	D029424	77838	D013568	PRESENT
38	D001249	31362	D012140	PRESENT
38	D001249	31362	D007154	PRESENT
39	D003550	138041	D004066	PRESENT
39	D003550	138041	D012140	PRESENT
39	D003550	138041	D009358	PRESENT
40	D055623	13779	D009369	PRESENT
40	D055623	13779	D017437	PRESENT
41	D065768	80955	D009422	PRESENT
41	D065768	80955	D009358	PRESENT
41	D012640	18555	D009422	PRESENT
41	D012640	18555	D013568	PRESENT
42	D002289	92823	D009369	PRESENT
42	D002289	92823	D012140	PRESENT
42	D008175	6121	D009369	PRESENT
42	D008175	6121	D012140	PRESENT
43	D014552	67182	D007239	PRESENT
43	D014552	67182	D000091642	PRESENT
43	D059413	63264	D007239	PRESENT
43	D011704	17961	D000091642	PRESENT
44	D016470	12468	D007239	PRESENT
44	D016470	12468	D013568	PRESENT
44	D018410	999	D007239	PRESENT
44	D018410	999	D012140	PRESENT
45	D014009	165663	D007239	PRESENT
45	D014009	165663	D017437	PRESENT
46	D006973	30024	D002318	PRESENT
47	D003233	8319	D005128	PRESENT
47	D003233	8319	D007154	PRESENT
47	D011537	1557	D017437	PRESENT
47	D011537	1557	D013568	PRESENT
48	D019698	133725	D007239	PRESENT
48	D019698	133725	D004066	PRESENT
48	D019698	133725	D013568	PRESENT
48	D006528	46404	D009369	PRESENT
48	D006528	46404	D004066	PRESENT
48	D060085	20602	D007239	PRESENT
48	D008113	452	D009369	PRESENT
48	D008113	452	D004066	PRESENT
48	D006526	55950	D007239	PRESENT
48	D006526	55950	D004066	PRESENT
49	D009103	7027	D009422	PRESENT
49	D009103	7027	D007154	PRESENT
49	D001766	312	D009422	PRESENT
49	D001766	312	D005128	PRESENT
49	D001766	312	D013568	PRESENT
50	D054990	9926	D012140	PRESENT
51	D009369	999	D009369	PRESENT
52	D007319	31849	D009422	PRESENT
52	D011595	19453	D009422	PRESENT
52	D011595	19453	D013568	PRESENT
52	D006970	4950	D009422	PRESENT
53	D009364	3228	D009369	PRESENT
53	D009364	3228	D013568	PRESENT
53	D011471	61764	D009369	PRESENT
53	D011471	61764	D000091642	PRESENT
54	D000740	28131	D006425	PRESENT
54	D051436	18699	D000091642	PRESENT
54	D051436	18699	D013568	PRESENT
54	D009369	2733	D009369	PRESENT
55	NA			NULL
56	D016883	54037	D009750	PRESENT
56	D016883	54037	D004700	PRESENT
56	D003924	33316	D009750	PRESENT
56	D003924	33316	D004700	PRESENT
56	D003922	32434	D009750	PRESENT
56	D003922	32434	D004700	PRESENT
56	D003922	32434	D007154	PRESENT
57	D054990	5019	D012140	PRESENT
58	D014008	57267	D007239	PRESENT
58	D014008	57267	D017437	PRESENT
58	D014008	57267	D013568	PRESENT
58	D000084002	21057	D007239	PRESENT
58	D000084002	21057	D017437	PRESENT
58	D014005	64230	D007239	PRESENT
58	D014005	64230	D017437	PRESENT
59	D007890	20093	D009369	PRESENT
59	D008080	12027	D009369	PRESENT
59	D016609	690	D009369	PRESENT
60	D009203	32436	D002318	PRESENT
60	D009203	32436	D013568	PRESENT
60	D013927	8181	D002318	PRESENT
61	D064129	4509	D009369	PRESENT
61	D064129	4509	D000091642	PRESENT
62	NA			NULL
63	D009203	29586	D002318	PRESENT
63	D009203	29586	D013568	PRESENT
63	D058729	14265	D002318	PRESENT
63	D020521	12627	D009422	PRESENT
63	D020521	12627	D002318	PRESENT
64	NA			NULL
65	NA			NULL
66	D029481	65601	D007239	PRESENT
66	D029481	65601	D012140	PRESENT
66	D029481	65601	D013568	PRESENT
66	D029424	50589	D012140	PRESENT
66	D029424	50589	D013568	PRESENT
66	D001249	17388	D012140	PRESENT
66	D001249	17388	D007154	PRESENT
67	D012640	6579	D009422	PRESENT
67	D012640	6579	D013568	PRESENT
68	D001281	69754	D002318	PRESENT
68	D001281	69754	D013568	PRESENT
68	D004617	57651	D002318	PRESENT
68	D020521	27759	D009422	PRESENT
68	D020521	27759	D002318	PRESENT
69	D011087	114834	D009369	PRESENT
69	D011087	114834	D006425	PRESENT
69	D055728	103773	D006425	PRESENT
69	D013920	20822	D006425	PRESENT
70	D005776	3898	D009422	PRESENT
70	D005776	3898	D009358	PRESENT
70	D005776	3898	D009750	PRESENT
71	D015451	36795	D009369	PRESENT
71	D015451	36795	D006425	PRESENT
71	D015451	36795	D007154	PRESENT
71	D015451	36795	D013568	PRESENT
71	D016393	13332	D009369	PRESENT
71	D016393	13332	D006425	PRESENT
71	D016393	13332	D007154	PRESENT
72	D003704	1000	D009422	PRESENT
73	D020178	7593	D009422	PRESENT
73	D020178	7593	D009784	PRESENT
74	D015658	9855	D007239	PRESENT
74	D015658	9855	D000091642	PRESENT
74	D015658	9855	D007154	PRESENT
75	D009765	663	D009750	PRESENT
75	D009765	663	D013568	PRESENT
75	D011225	167	D000091642	PRESENT
76	D012148	21407	D009422	PRESENT
77	D002289	121689	D009369	PRESENT
77	D002289	121689	D012140	PRESENT
77	D008175	7151	D009369	PRESENT
77	D008175	7151	D012140	PRESENT
78	D005902	44109	D005128	PRESENT
78	D009798	77217	D005128	PRESENT
79	D000081029	22137	D012140	PRESENT
79	D006330	7104	D002318	PRESENT
79	D006330	7104	D009358	PRESENT
79	D003240	5157	D017437	PRESENT
80	D019698	79976	D007239	PRESENT
80	D019698	79976	D004066	PRESENT
80	D019698	79976	D013568	PRESENT
80	D008103	18798	D004066	PRESENT
80	D008103	18798	D013568	PRESENT
81	NA			NULL
82	D009103	6042	D009422	PRESENT
82	D009103	6042	D007154	PRESENT
83	D009091	30254	D007239	PRESENT
83	D001228	39024	D007239	PRESENT
84	D000163	21609	D007239	PRESENT
84	D000163	21609	D000091642	PRESENT
84	D000163	21609	D007154	PRESENT
84	D015658	8322	D007239	PRESENT
84	D015658	8322	D000091642	PRESENT
84	D015658	8322	D007154	PRESENT
85	D029481	34536	D007239	PRESENT
85	D029481	34536	D012140	PRESENT
85	D029481	34536	D013568	PRESENT
85	D029424	55752	D012140	PRESENT
85	D029424	55752	D013568	PRESENT
85	D001249	22851	D012140	PRESENT
85	D001249	22851	D007154	PRESENT
86	D012778	61639	D004066	PRESENT
86	D012778	61639	D013568	PRESENT
87	D000081029	31139	D012140	PRESENT
87	D006330	6360	D002318	PRESENT
87	D006330	6360	D009358	PRESENT
88	D019698	485004	D007239	PRESENT
88	D019698	485004	D004066	PRESENT
88	D019698	485004	D013568	PRESENT
88	D008103	29394	D004066	PRESENT
88	D008103	29394	D013568	PRESENT
89	D010373	128738	D007239	PRESENT
89	D010373	128738	D017437	PRESENT
90	D012640	40692	D009422	PRESENT
90	D012640	40692	D013568	PRESENT
90	D004827	37932	D009422	PRESENT
91	D019190	35772	D009750	PRESENT
91	D013789	27267	D006425	PRESENT
91	D013789	27267	D009358	PRESENT
92	D010900	1983	D009422	PRESENT
92	D010900	1983	D004700	PRESENT
93	D007024	84410	D009422	PRESENT
93	D007024	84410	D002318	PRESENT
93	D019578	40583	D009422	PRESENT
93	D054970	30557	D009422	PRESENT
93	D010300	22427	D009422	PRESENT
94	D001943	21683	D009369	PRESENT
94	D001943	21683	D017437	PRESENT
94	D008545	17328	D009369	PRESENT
95	D043183	23932	D004066	PRESENT
96	D016883	67812	D009750	PRESENT
96	D016883	67812	D004700	PRESENT
96	D003924	47940	D009750	PRESENT
96	D003924	47940	D004700	PRESENT
96	D003922	41379	D009750	PRESENT
96	D003922	41379	D004700	PRESENT
96	D003922	41379	D007154	PRESENT
97	D014552	64629	D007239	PRESENT
97	D014552	64629	D000091642	PRESENT
97	D059413	62280	D007239	PRESENT
97	D011704	18336	D000091642	PRESENT
97	D011014	3051	D007239	PRESENT
97	D011014	3051	D012140	PRESENT
98	D015465	28026	D009369	PRESENT
98	D015465	28026	D006425	PRESENT
98	D015465	28026	D013568	PRESENT
98	D006086	1842	D007154	PRESENT
99	D012127	58551	D012140	PRESENT
99	D012127	58551	D009358	PRESENT
99	D002239	1000	D009358	PRESENT
99	D002239	1000	D009750	PRESENT
100	D019698	355458	D007239	PRESENT
100	D019698	355458	D004066	PRESENT
100	D019698	355458	D013568	PRESENT
100	D006526	27573	D007239	PRESENT
100	D006526	27573	D004066	PRESENT
100	D008103	26727	D004066	PRESENT
100	D008103	26727	D013568	PRESENT
100	D002239	1000	D009358	PRESENT
100	D002239	1000	D009750	PRESENT
