# Supplementary material for: Manual versus machine: How accurately does the Medical Text Indexer (MTI) classify different document types into disease areas?
Source: PLoS One. 2024 Mar 13;19(3):e0297526. doi: 10.1371/journal.pone.0297526 (PMC10936797; doi:10.1371/journal.pone.0297526)
Supplement: S1 Appendix — (ZIP) [file pone.0297526.s001.zip › data/patent.xlsx]

## Sheet: input
ID	APPLICATION_ID	Title	ABSTRACT_TEXT	ABSTRACT_COUNT	above_median
1	5886035	Difluoroprostaglandin derivatives and their use	A fluorine-containing prostaglandin derivative of the formula (1) (or a salt thereof) and a medicine containing it, particularly, a preventive or therapeutic medicine for an eye disease: ##STR1## wherein A is a vinylene group or the like, R1 is an aryloxyalkyl group or the like, R2 and R3 are hydrogen atoms or the like, and Z is OR4 (wherein OR4 is a hydrogen atom or an alkyl group) or the like. …	2995	0
2	6417175	Phosphonocephem derivatives, process for the preparation of the same, and use thereof	A novel cephem compound of the formula: Figure US06417175-20020709-C00001 wherein R1 is a phosphono group or a group convertible to a phosphono group; R2 is a hydrogen atom or a group having a linkage through a carbon atom; each of Q and X is a nitrogen atom or CH; Y is S, O or CH2; n is 0 or 1; one of R3 and R4 is a pyridinium group which may be substituted and the other is a hydrogen atom or hy…	4580	1
3	6333044	Therapeutic compositions for intranasal administration which include KETOROLAC®	An analgesic/anti-inflammatory pharmaceutical dosage form which comprises an effective amount of an active ingredient selected from the group consisting of racemic 5-benzoyl-2,3-dihydro-1H-pyrrolizine-1-carboxylic acid, optically active forms thereof and pharmaceutically acceptable salts thereof, in combination with a pharmaceutically acceptable excipient or diluent, said dosage form being an int…	9573	1
4	8273795	Tranexamic acid formulations	Disclosed are modified release oral tranexamic acid formulations and methods of treatment therewith. A method of treating menorrhagia, the method comprising: orally administering to a patient in need of such treatment a tranexamic acid formulation comprising: tranexamic acid or a pharmaceutically acceptable salt thereof; and a modified release material; wherein the tranexamic acid or pharmaceutic…	4392	1
5	8454996	Pharmaceutical composition for the treatment of acute disorders	A pharmaceutical composition for the treatment of acute disorders is described. The composition comprises an essentially water-free, ordered mixture of at least one pharmaceutically active agent in the form of microparticles which are adhered to the surfaces of carrier particles which are substantially larger than the particles of the active agent or agents, and are essentially water-soluble, in …	1914	0
6	6340695	Rapid onset formulation	Provided herein is a novel enterically-coated pyridoxine HCl and doxylamine succinate rapid onset formulation comprising a disintegrating agent such that the following dissolution profiles are satisfied when measured in 1000 ml phosphate buffer at pH 6.8 and 37° C. in a type 2 dissolution apparatus at 100 rpm: (a) at least about 40% of the total pyridoxine HCl and doxylamine succinate is dissolve…	8312	1
7	5824642	Treatment of partial growth hormone insensitivity syndrome	Methods for increasing the growth rate of a human patient having partial growth hormone insensitivity syndrome, but not Laron syndrome, are described. One such method comprises administering an effective dose of growth hormone, preferably growth hormone with a native human sequence, with or without an N-terminal methionine, to the patient. The patient is characterized as having a height of less t…	5181	1
8	8722650	Extended-release minocycline dosage forms	An oral dosage form has the following: an amount of minocycline selected from the group consisting of 55 mg, 80 mg, and 105 mg; an amount of lactose monohydrate; an amount of hydroxypropylmethylcellulose. The hydroxypropylmethylcellulose is at least 8.3 to about 9.8% hydroxypropoxylated. The minocycline in the oral dosage form has a dissolution profile or release rates about 35% to about 50% in 1…	3301	0
9	8846650	Method of treating middle ear infections	Aqueous suspension formulations containing dexamethasone and ciprofloxacin are disclosed for the treatment of middle ear infections in human patients having an open tympanic membrane. What is claimed is: 1. A method of treating a middle ear infection in a human patient comprising the steps of: (a) diagnosing the patient as having otitis media and an open tympanic membrane in at least one ear; and…	2709	0
10	5688819	Cyclopentane heptanoic acid, 2-cycloalkyl or arylalkyl derivatives as therapeutic agents	The present invention provides cyclopentane heptanoic acid, 2-cycloalkyl or arylalkyl compounds, which may be substituted in the 1-position with amino, amido, ether or ester groups, e.g., a 1-OH cyclopentane heptanoic acid, 2-(cycloalkyl or arylalkyl) compound. The cyclopentane heptanoic acid, 2-(cycloalkyl or arylalkyl) compounds of the present invention are potent ocular hypotensives, and are p…	9985	1
11	7211582	Methods for treating urticaria using descarboethoxyloratadine	Methods are disclosed utilizing DCL, a metabolic derivative of loratadine, for the treatment of allergic rhinitis, and other disorders, while avoiding the concomitant liability of adverse side-effects associated with other non-sedating antihistamines. 1. A method of treating urticaria in a human comprising orally administering to a human a therapeutically effective amount of descarboethoxyloratad…	683	0
12	8841278	Antiviral compounds	The invention is related to anti-viral compounds, compositions containing such compounds, and therapeutic methods that include the administration of such compounds, as well as to processes and intermediates useful for preparing such compounds. What is claimed: 1. A pharmaceutical composition comprising a compound of the following formula: Figure US08841278-20140923-C01319 an inhibitor of NS5B pol…	1279	0
13	5250542	Peripherally selective piperidine carboxylate opioid antagonists	3,4,4-trisubstitutedpiperidinyl-N-alkylcarboxylates and intermediates for their preparation are provided. These piperidine-N-alkylcarboxylates are useful as peripheral opioid antagonists. I claim: 1. A trans-3,4 isomer of a compound of the formula (I) ##STR14## wherein R1 is hydrogen or C1 -C5 alkyl; R2 is hydrogen, C1 -C5 alkyl or C2 -C6 alkenyl; R3 is hydrogen, C1 -C10 alkyl, C3 -C10 alkenyl, p…	11368	1
14	8790641	Production of high mannose proteins in plant culture and therapeutic uses thereof	A device, system and method for producing glycosylated proteins in plant culture, particularly proteins having a high mannose glycosylation, while targeting such proteins with an ER signal and/or by-passing the Golgi. The invention further relates to vectors and methods for expression and production of enzymatically active high mannose lysosomal enzymes using transgenic plant root, particularly c…	3601	0
15	5674872	Treatment of ovarian cancer	A method of treating ovarian cancer in a human afflicted therewith which comprises administering to such human an effective amount of a compound of the water soluble camptothecin analog class. What is claimed is: 1. A method of treating ovarian cancer in a human afflicted therewith which comprises administering to such human an effective amount of a compound of the formula: ##STR3## wherein: a) X…	1906	0
16	7547719	3?-[(2z)-[1-(3,4-Dimethylphenyl)-1,5-dihydro-3-methyl-5-oxo-4h-pyrazol-4-ylidene]hy-drazino]-2?-hydroxy-[1,1?-piphenyl]-acid bis-(monoethanolamine)	An improved thrombopoietin mimetic, the bis-(monoethanolamine) salt of 3?-[(2Z)-[1-(3,4-dimethylphenyl)-1,5-dihydro-3-methyl-5-oxo-4H-pyrazol-4-ylidene]hydrazino]-2?-hydroxy-[1,1?-biphenyl]-3-carboxylic acid. 1. The compound 3?-[(2Z)-[1-(3,4-dimethylphenyl)-1,5-dihydro-3-methyl-5-oxo-4H-pyrazol-4-ylidene]hydrazino]-2?-hydroxy-[1,1?-biphenyl]-3-carboxylic acid bis-(monoethanolamine). 2. A pharmace…	4719	1
17	7368102	Pulmonary delivery of aminoglycosides	The present invention is directed to the administration of aminoglycosides. In particular, the present invention is directed to compositions and methods for the pulmonary administration of aminoglycosides. According to a preferred embodiment, compositions and methods are provided for the localized treatment of respiratory infections. 1. A composition for delivery of aminoglycoside to the lungs, t…	8469	1
18	8664215	Ocular allergy treatments with alcaftadine	Compositions, kits, and methods for the treatment or prevention of ocular allergies and inflammation and the symptoms thereof containing alcaftadine or a pharmaceutically acceptable salt thereof. What is claimed is: 1. A method of treating a clinical symptom of ocular allergy, comprising administering once daily to the eye of a human patient with said clinical symptom of ocular allergy an ophthal…	2500	0
19	5714504	Compositions	The novel optically pure compounds Na+, Mg2+, Li+, K+, Ca2+ and N+ (R)4 salts of (+)-5-methoxy-2- (4-methoxy-3,5-dimethyl-2-pyridinyl)methyl!sulfinyl!-1H-benzimidazole or (-)-5-methoxy-2- (4-methoxy-3,5-dimethyl-2-pyridinyl)methyl!sulfinyl!-1H-benzimidazole, in particular sodium and magnesium salt form thereof, where R is an alkyl with 1-4 carbon atoms, processes for the preparation thereof and p…	2867	0
20	7632517	Buccal, polar and non-polar spray containing zolpidem	Buccal aerosol sprays or capsules using polar and non-polar solvents have now been developed which provide zolpidem for rapid absorption through the oral mucosa, resulting in fast onset of effect. The buccal polar compositions of the invention comprise formulation I: aqueous polar solvent, zolpidem, and optional flavoring agent; formulation II: aqueous polar solvent, zolpidem, optionally flavorin…	3858	0
21	7700081	Foaming compositions for hair care	The invention concerns a foaming composition for washing and treating hair and/or scalp essentially characterised in that it contains in an aqueous medium: at least an active principle selected among corticoids and retinoids; at least an anionic surfactant; at least an amphoteric surfactant; and a pro-penetrating agent. 1. A method for treating ailments of the scalp, comprising applying daily to …	3284	0
22	5153222	Method of treating pulmonary hypertension with benzidine prostaglandins	The present invention is concerned with methods for the prophylaxis, treatment and diagnosis of pulmonary hypertension which comprise the administrative of an effective amount of a compound of formula (I) ##STR1## wherein a is an integer of from 1 to 3; X and Y, which may be the same or different, are selected from --O-- and --CH2 --; R is --(CH2)5 R1 wherein R1 is hydrogen or methyl, or R is cyc…	1287	0
23	7612073	Methods of administering tetrahydrobiopterin, associated compositions, and methods of measuring	The present invention is directed to treatment methods of administering tetrahydrobiopterin, including in oral dosage forms, in intravenous formulations, and with food. Also disclosed herein are biopterin assays for measuring the amount of biopterin and metabolites of biopterin in a sample. 1. A method of treating hyperphenylalaninemia (HPA) comprising orally administering to a patient diagnosed …	3687	0
24	7276250	Sustained release formulations of oxymorphone	Sustained release formulations of oxymorphone or pharmaceutically acceptable salts thereof; methods for making the sustained release formulations of oxymorphone or pharmaceutically acceptable salts thereof; and methods for using the sustained release formulations of oxymorphone or pharmaceutically acceptable salts thereof to treat patients suffering from pain are provided. 1. An oral sustained re…	3501	0
25	6743441	Compositions and methods for minimizing adverse drug experiences associated with oxybutynin therapy	The present invention provides compositions and methods for administering oxybutynin while minimizing the incidence and or severity of adverse drug experiences associated with oxybutynin therapy. In one aspect, these compositions and methods provide a lower plasma concentration of oxybutynin metabolites, such as N-desethyloxybutynin, which is presumed to be contributing at least in part to some o…	10422	1
26	7176220	4-oxoquinoline compound and use thereof as pharmaceutical agent	An anti-HIV agent containing, as an active ingredient, a 4-oxoquinoline compound represented by the following formula [I] Figure US07176220-20070213-C00001 wherein each symbol is as defined in the specification, or a pharmaceutically acceptable salt thereof. The compound of the present invention has HIV integrase inhibitory action and is useful as an anti-HIV agent for the prophylaxis or therapy …	28397	1
27	8642012	Methods of treatment using ammonia-scavenging drugs	The invention provides a method for determining a dose and schedule and making dose adjustments of PBA prodrugs used to treat nitrogen retention states, or ammonia accumulation disorders, by measuring urinary excretion of phenylacetylglutamine and/or total urinary nitrogen. The invention provides methods to select an appropriate dosage of a PBA prodrug based on the patient's dietary protein intak…	3019	0
28	6987102	Methods to mobilize progenitor/stem cells	Certain nitrogen-containing compounds that bind the chemokine receptor CXCR4 are able to mobilize progenitor and/or stem cells into the peripheral blood to permit harvesting them for stem cell transplantation. 1. A method to obtain progenitor and/or stem cells from a subject which method comprises (a) administering to said subject a compound of the formula Z-linker-Z? (1) or pharmaceutically acce…	4017	0
29	8735452	Treating patients with intravenous ibuprofen	Methods of treating a patient in need thereof, comprising administering to the critically ill patient an intravenous pharmaceutical composition comprising ibuprofen in an amount effective to treat at least one condition in the patient chosen from pain, inflammation, and fever and to provide a clinically relevant effect on mean arterial pressure of the patients during the dosage interval comprisin…	5996	1
30	6958161	Modified release coated drug preparation	A modified release preparation having one or more coated core elements, each core element including an active ingredient and having a modified release coating, wherein a stabilising coat is provided between each core element and its modified release coating so that, upon in vitro dissolution testing, the amount of active ingredient released at any time on a post-storage dissolution profile is wit…	6930	1
31	8753679	Capsule formulation of pirfenidone and pharmaceutically acceptable excipients	A capsule formulation of pirfenidone is provided that includes pharmaceutically acceptable excipients. In one embodiment, this capsule formulation is capable of sustaining desirable pharmacokinetic responses in a patient. Further provided are methods of treating fibrotic conditions and other cytokine-mediated disorders by administering pirfenidone capsules of such formulation to a patient in need…	5994	1
32	6031007	Pharmaceutical composition with anaesthetic effect	The invention is directed to a novel pharmaceutical composition comprising one or more local anaesthetics in oil form, one or more surfactants, water and optionally a taste masking agent. The novel composition is advantageously used as a local anaesthetic for pain relief within the oral cavity. We claim: 1. The pharmaceutical composition comprising: (i) one or more local anaesthetics in oil form;…	4395	1
33	7304036	Methods and compositions for the treatment of gastrointestinal disorders	The present invention features compositions and related methods for treating IBS and other gastrointestinal disorders and conditions (e.g., gastrointestinal motility disorders, functional gastrointestinal disorders, gastroesophageal reflux disease (GERD), Crohn's disease, ulcerative colitis, Inflammatory bowel disease, functional heartburn, dyspepsia (including functional dyspepsia or nonulcer dy…	13022	1
34	7125875	Cyclic protein tyrosine kinase inhibitors	Novel cyclic compounds and salts thereof, pharmaceutical compositions containing such compounds, and methods of using such compounds in the treatment of protein tyrosine kinase-associated disorders such as immunologic and oncologic disorders. 1. A method for the treatment of a cancer comprising administering to a subject in need thereof an effective amount of the compound of formula III or a salt…	6512	1
35	8685460	Treatment using dantrolene	Provided are low-volume, safe for injection formulations of dantrolene yielding significant advantages over the currently approved and marketed dantrolene for malignant hyperthermia (MH) threatening anesthetic crisis. Once dantrolene can be made immediately available to patients triggered of MH, the anesthesiologist will be able to focus exclusively on the management of the patient's physiologic …	8661	1
36	6015577	Pharmaceutical compositions containing dipyridamole or mopidamol and acetylsalicylic acid or the physiologically acceptable salts thereof, processes for preparing them and their use in treating clot formation	The specification describes a pharmaceutical combination consisting of dipyridamole or mopidamol and acetylsalicylic acid or the physiologically acceptable salts thereof, processes for preparing this pharmaceutical combination and the use thereof for the controlled prevention of clot formation. What is claimed is: 1. A pharmaceutical composition for oral administration comprising: a first compone…	7877	1
37	5993830	Cosmetic skin preparation	The present invention relates to a skin preparation comprising lipophilic and hydrophilic components, which is intended for application on skin. The skin preparation according to the present invention is characterized in that it exists as a two-phase system and it is capable of creating a semi-permeable membrane in the skin. The invention also relates to a process for the manufacture of the skin …	4827	1
38	5980864	1,4,7,10-tetraazacyclododecane butyltriols, processes for their production and pharmaceutical agents containing them	1,4,7,10-Tetraazacyclodedecane butyltriols of general formula IA ##STR1## in which R1 means hydrogen or a metal ion equivalent independent of one another and R2 means a butyltriol radical as well as their salts with organic or inorganic bases or amino acids are valuable pharmaceutical agents. What is claimed is: 1. A 1,4,7,10-tetraazacyclododecane butyltriol of formula IA ##STR8## in which each R…	1944	0
39	8642608	Quinazoline derivatives as VEGF inhibitors	The invention relates to quinazoline derivatives of formula (I), wherein m is an integer from 1 to 3; R1 represents halogeno or C1-3alkyl; X1 represents —O—; R2 is selected from one of the following three groups: 1) C1-5alkylR3 (wherein R3 is piperidinyl-4-yl which may bear one or two substituents selected from hydroxy, halogeno, C1-4alkyl, C1-4hydroxyalkyl and C1-4alkoxy; 2) C2-5alkenylR3 (where…	3066	0
40	5688801	Method of inhibiting neurotransmitter activity using microencapsulated 3-piperidiny2-substituted 1,2-benzisoxazoles and 1,2-benzisothiazoles	A pharmaceutical composition comprising a biodegradable and biocompatible composition comprising a 1,2 benzazole within a polymeric matrix. The 1,2 benzazole composition, pharmaceutically acceptable acid addition salts thereof, are potent antagonists of a series of neurotransmitters, particularly serotonin and dopamine. A method of inhibiting both serotonergic overactivity and dopaminergic overst…	2820	0
41	7927624	Hydrophilic/lipophilic polymeric matrix dosage formulation	An oral dosage form comprising a pharmaceutical tablet of one or more layers, one of which carries a biologically active substance; the formulation of said tablet includes different percentages of hydrophilic and lipophilic polymeric materials, and adjuvant substances. The tablets of the present invention show a release rate which is independent from the amounts of active substance present in the…	11001	1
42	5741803	Substituted thiazolidinedionle derivatives	##STR1## A compound of formula (I) or a tautomeric form therof and/or a pharmaceutically acceptable solvate thereof, wherein R1,A1,A2,M are as defined in the, specification. A process for preparing such a compound, a pharmaceutical composition containin such a compound and the use of such a compound for treating hyperglycemia. We claim: 1. A compound which is 5- 4- 2-(N-methyl-N-(2-pyridyl)amino)…	984	0
43	5658590	Treatment of attention-deficit/hyperactivity disorder	Tomoxetine, a norepinephrine uptake inhibitor, is used to treat attention-deficit/hyperactivity disorder. We claim: 1. A method of treating attention-deficit/hyperactivity disorder comprising administering to a patient in need of such treatment an effective amount of tomoxetine. 2. A method of claim 1 wherein the predominantly inattentive type of attention-deficit/hyperactivity disorder is treate…	1890	0
44	7465462	Multiparticulate controlled release selective serotonin reuptake inhibitor formulations	A multiparticulate controlled release selective serotonin reuptate inhibitor (SSRI) formulation for oral administration is provided. The formulation includes particles of an SSRI or a pharmaceutically acceptable salt thereof, which are coated with a rate-controlling polymer that allows controlled release of the SSRI over a period of not less than about 12 hours after oral administration. The rate…	26809	1
45	5665772	O-alkylated rapamycin derivatives and their use, particularly as immunosuppressants	Novel derivatives of rapamycin, particularly 9-deoxorapamycins, 26-dihydro-rapamycins, and 40-0-substituted and 28,40-0,0-di-substituted rapamycins, are found to have pharmaceutical utility, particularly as an immunosuppressants. We claim: 1. A compound of the formula ##STR3## wherein R1 is hydroxy(C1-6)alkyl or hydroxy(C1-3)alkoxy(C1-3)alkyl. 2. A compound according to claim 1 in which R1 is hyd…	1449	0
46	8371292	Use of ciclesonide for the treatment of respiratory diseases	The invention relates to new method of treatment of respiratory diseases, in particular the treatment of asthmatic children. 1. A method for treating a respiratory disease in a child while reducing or avoiding systemic side effects on said child's growth rate, comprising administering to the child a dose of a composition containing ciclesonide as the sole active ingredient, or a pharmaceutically …	4796	1
47	8163723	Combination of azelastine and steroids	A pharmaceutical product or formulation, which comprises azelastine or a pharmaceutically acceptable salt, solvate or physiologically functional derivative thereof, and a steroid, or a pharmaceutical acceptable salt, solvate or physiologically functional derivative thereof, preferably the product or formulation being in a form suitable for nasal or ocular administration. 1. A method for the proph…	5174	1
48	5731296	Selective vasodilation by continuous adenosine infusion	This invention is concerned with the use of adenosine as an agent for the treatment of human beings. More particularly, this invention is concerned with the administration of adenosine to human patients by continuous intravenous infusion for, inter alia, control of blood pressure, use as a selective vasodilator, decreasing pulmonary vascular resistance, treating acute pulmonary hypertension in co…	3351	0
49	6528091	Controlled release formulation of divalproex sodium	A controlled release tablet formulation which permits once daily dosing in the treatment of epilepsy comprises from about 50 weight percent to about 55 weight percent of an active ingredient selected from the group consisting of valproic acid, a pharmaceutically acceptable salt or ester of valproic acid, divalproex sodium, and valpromide; from about 20 weight percent to about 40 weight percent hy…	1864	0
50	6169084	2-methyl-thieno-benzodiazepine formulation	The invention provides a pharmaceutically acceptable oleaginous or cholesterol microsphere formulation of olanzapine or olanzapine pamoate or solvates thereof. The invention further provides novel olanzapine pamoate salts or solvates thereof. We claim: 1. A compound which is an olanzapine pamoate salt or a solvates thereof. 2. A compound as claimed in claim 1 wherein the pamoate salt is olanzapin…	2880	0
51	5776432	Beclomethasone solution aerosol formulations	Pharmaceutical solution aerosol formulations comprising beclomethasone 17,21 dipropionate, ethanol, and a propellant selected from the group consisting of 1,1,1,2-tetrafluoroethane, 1,1,1,2,3,3,3-heptafluoropropane, and a mixture thereof. What is claimed is: 1. An aerosol formulation comprising a therapeutically effective amount of beclomethasone 17,21 dipropionate, a propellant comprising a hydr…	3007	0
52	8394407	Delayed release tablet with defined core geometry	A tablet comprising a core containing an active agent, and a coating, the core being disposed within the coating such that the coating has a thickness about a longitudinal axis (X-Y) of about 4.85 to 4.95 mm. The position of the core within the coating dictating that the active agent is released rapidly after a lag time during which time no active agent is released. 1. A press-coated tablet compr…	4699	1
53	7410957	Method of treatment using bisphosphonic acid	The present invention refers to a pharmaceutical composition of a bisphosphonic acid or salt thereof, and an excipient thereof, and a method of treating disorder characterized by pathologically increased bone resorption comprising orally administering at least 150% of the expected efficious daily dose of a bisphosphonic acid or a pharmaceutically acceptable salt thereof and one or more pharmaceut…	3663	0
54	RE39071	Anhydro-and isomer-a-21978c cyclic peptides	Two new groups of A-21978C cyclic peptides, anhydro- and isomer-A21978C peptide derivatives, have antibacterial activity and are useful as intermediates. The two groups are prepared via transpeptidation of the parent cyclic peptides. Pharmaceutical formulations containing the new peptides as active ingredients and methods of treating infections caused by susceptible Gram-positive bacteria with th…	8299	1
55	8680124	Treatment of cancers with acquired resistance to kit inhibitors	The present invention provides compositions and uses thereof for treating cancers which have acquired resistance to a KIT inhibitor by administering effective amounts of DAST (4{4-[3-(4-chloro-3-trifluoromethylphenyl)-ureido]-3-fluorophenoxy}-pyridine-2-carboxylic acid methylamide). What is claimed is: 1. A method of treating a cancer in a subject in need thereof, wherein said cancer was initiall…	13455	1
56	6475491	Treatment of HIV and other viral infections using combinatorial therapy	Novel antiviral combinations for the treatment or prevention of viral infections, in particular, HIV, are disclosed. This new antiviral therapy employs either DP-178 or DP-107, viral fusion inhibitors, in combination with at least one other antiviral therapeutic agent. The combinations of the invention are better than single therapies alone, and in certain cases are synergistic. The use of DP-178…	4821	1
57	8834921	Sustained-release liposomal anesthetic compositions	The invention provides a method for obtaining local anesthetics encapsulated in liposomes, such as multi vesicular liposomes, with high encapsulation efficiency and slow release in vivo. When the encapsulated anesthetic is administered as a single intracutaneous dose, the duration of anesthesia and half-life of the drug at the local injection site is increased as compared to injection of unencaps…	4546	1
58	7696206	2-phenyl substituted imidazotriazinones as phosphodiesterase inhibitors	The application claims a compound of the formula Figure US07696206-20100413-C00001 or a salt, a hydrate, or a hydrate of a salt thereof. The compounds inhibit cGMP-metabolizing phosphodiesterases and are suitable for use as active compounds in pharmaceuticals, for the treatment of erectile dysfunction. 1. A compound of the formula: Figure US07696206-20100413-C00413 or a salt, a hydrate, or a hydr…	1174	0
59	5889052	Use of cloprostenol and fluprostenol analogues to treat glaucoma and ocular hypertension	Disclosed is the use of cloprostenol and fluprostenol analogues for the treatment of glaucoma and ocular hypertension. Also disclosed are ophthalmic compositions comprising said compounds. What is claimed is: 1. A method of treating glaucoma and ocular hypertension which comprises topically administering to the affected eye a composition comprising a therapeutically effective amount of a compound…	6073	1
60	5665727	Use of 11,28-dioxa-4-azatricyclo[22.3.1.04,9 ]octacos-18-ene derivatives and pharmaceutical compositions containing them	The compounds of formula I, ##STR1## have been found to have excellent topical activity. They are thus indicated for use in the topical treatment of inflammatory and hyperpoliferative skin diseases and of cutaneous manifestations of immunologically-induced illnesses, such as psoriasis. We claim: 1. A method of topically treating inflammatory or hyperproliferative skin diseases or cutaneous manife…	4514	1
61	5900488	Method for treating mycosis using imidazolylacetonitrile derivatives	PCT No. PCT/JP96/01872 Sec. 371 Date Dec. 31, 1997 Sec. 102(e) Date Dec. 31, 1997 PCT Filed Jul. 5, 1996 PCT Pub. No. WO97/02821 PCT Pub. Date Jan. 30, 1997R-(+)-(E)-[4-(2-Chlorophenyl)-1,3-dithiolan-2-ylidene]-1-imidazolylacetonitrile, R-(-)-(E)-[4-(2,4-dichlorophenyl)-1,3-dithiolan-2-ylidene]-1-imidazolylacetonitrile, and pharmaceutically acceptable salts thereof which can be used as a pharmace…	1760	0
62	5898032	Ultra low dose oral contraceptives with less menstrual bleeding and sustained efficacy	A method of female contraception involves administering a combination of estrogen and progestin for 60-110 consecutive days in which the daily amounts of estrogen and progestin are equivalent to about 5-35 mcg of ethinyl estradiol and about 0.025 to 10 mg of norethindrone acetate, respectively. The advantages include less menstrual bleeding, less patient anemia, less total exposure to medication,…	1840	0
63	6943166	Compositions comprising phosphodiesterase inhabitors for the treatment of sexual disfunction	The present invention relates to highly selective phosphodieterase (PDE) enzyme inhibitors and to their use in pharmaceutical articles of manufacture. In particular, the present invention relates to potent inhibitors of cyclic guanosine 3?,5?-monophosphate specific phosphodiesterase type 5 (PDE5) that when incorporated into a pharmaceutical product at about 1 to about 20 mg unit dosage are useful…	1732	0
64	8052987	Method of administering bisphosphonates	The invention relates to bisphosphonates, in particular more potent N-bisphosphonates such as zoledronic acid and derivatives, and to methods of treatment using bisphosphonates. These bisphosphonates are used with satisfactory results for prolonged inhibition of bone resorption in conditions of abnormally increased bone turnover, e.g. osteoporosis, by intermittent administration, the periods betw…	3505	0
65	7943582	Crystalline form of 1-(?-D-glucopyransoyl)-4-methyl-3-[5-(4-fluorophenyl)-2- thienylmethyl]benzene hemihydrate	A novel crystal form of 1-(?-D-glucopyranosyl)-4-methyl-3-[5-(4-fluorophenyl)-2-thienylmethyl]benzene hemihydrate, and having favorable characteristics, is characterized by its x-ray powder diffraction pattern and/or by its infra-red spectrum. 1. A crystalline form of 1-(?-D-glucopyranosyl)-4-methyl-3-[5-(4-fluorophenyl)-2-thienylmethyl]benzene hemihydrate. 2. A crystalline form of 1-(?-D-glucopy…	2286	0
66	7348361	Solution for diagnosing or treating tissue pathologies	The invention concerns a 5-aminolevulinic acid ester (E-ALA) solution for producing a pharmaceutical preparation useful for diagnosing and/or treating tissue and/or cell pathologies by local radiation exposure using radiation emitted by a light source energy followed, in the case diagnosis, by detection of fluorescent protoporphyrin IX (Pp1X). The E-ALA concentration in the solution is less than …	7258	1
67	7566705	Combination of formoterol and mometasone furoate for asthma	A medicament containing, separately or together, (A) formoterol or a pharmaceutically acceptable salt thereof or a solvate of formoterol or a solvate of the salt and (B) mometasone furoate, for simultaneous, sequential or separate administration in the treatment of an inflammatory or obstructive airways disease. 1. A medicament containing, separately or together, a synergistically effective amoun…	4124	1
68	6455533	Pharmaceutical compositions for oral administration, comprising an active substance and a cyclodextrin	The invention concerns pharmaceutical compositions for oral administration, comprising an active substance belonging to the family of substituted benzhydrylpiperazines and at least a cyclodextrin. What is claimed is: 1. A solid pharmaceutical composition for oral administration comprising a mixture of an active substance belonging to the substituted benzhydrylpiperazine family, an optically activ…	4590	1
69	5648394	Topical composition for inhibiting hair growth	The present invention embraces a topical composition for inhibiting mammalian hair growth, particularly human beard hair growth (including hirsutism), comprising a water-soluble, hair-growth-inhibiting agent dispersed in an oil-in-water emulsion in the form of a lotion or cream. The invention also embraces a method of inhibiting mammalian hair growth by applying an effective amount of the above c…	3472	0
70	5834010	Triacetin as a penetration enhancer for transdermal delivery of a basic drug	A composition and method for enhancing transdermal penetration of a basic drug are described. The composition comprises a matrix patch comprising an effective amount of a basic drug, preferably having a pKa of about 8.0 or greater, an effective amount of a penetration enhancer consisting essentially of triacetin, and a polymer layer preferably comprising a pressure-sensitive adhesive. A preferred…	5285	1
71	7682633	Pharmaceutical composition	Provided herein is a pharmaceutical composition comprising an antagonist, an agonist, a seal coat, and a sequestering polymer, wherein the antagonist, agonist, seal coat and at least one sequestering polymer are all components of a single unit, and wherein the seal coat forms a layer physically separating the antagonist from the agonist from one another. Methods for manufacturing such a pharmaceu…	3660	0
72	6139859	Methods and compositions for topical treatment of ectoparasites	Methods and compositions for the topical treatment of ectoparasites on animal skin utilizing a water-soluble or water-dispersible, substantially air-impermeable liquid composition. What is claimed is: 1. A method for the topical treatment of lice and/or mites on animal skin comprising the steps of A) applying to the skin and hair containing the lice and/or mites a water-soluble or water dispersib…	4381	1
73	8481598	Stable dosage forms of levomilnacipran	The present invention relates to stable dosage forms of levomilnacipran and pharmaceutically acceptable salts thereof. Processes for the preparation of these dosage forms and methods of using these dosage forms are also described. What is claimed is: 1. A method for treating major depressive disorder in a patient in need thereof, comprising administering to the patient about 120 mg/day of levomil…	2400	0
74	5684016	Method of treating cardiac insufficiency	The invention relates to a method of treating cardiac insufficiency by using compounds of the formula I ##STR1## in which n is 1 or 2, R, R1, R2 and R3 are identical or different and each denote hydrogen or an organic radical and R4 and R5, together with the atoms carrying them, form a mono-, bi- or tri-cyclic heterocyclic ring system. The invention furthermore relates to compounds of the formula…	2020	0
75	6548079	Moxifloxacin formulation containing common salt	The present invention relates to an aqueous formulation comprising moxifloxacin hydrochloride and sodium chloride, to the formulation for use as a medicament and to the use of the formulation for preparing a medicament for preventing or treating bacterial infections in humans or animals. What is claimed is: 1. Aqueous formulation, comprising from 0.04% to 0.4% (w/v) (based on the amount of moxifl…	2527	0
76	8648048	Methods of providing therapeutic effects using cyclosporin components	Methods of treating an eye of a human or animal include administering to an eye of a human or animal a composition in the form of an emulsion including water, a hydrophobic component and a cyclosporin component in a therapeutically effective amount of less than 0.1% by weight of the composition. The weight ratio of the cyclosporin component to the hydrophobic component is less than 0.8. What is c…	5317	1
77	6960564	Echinocandin pharmaceutical formulations containing micelle-forming surfactants	Pharmaceutical formulations are described comprising an echinocandin compound or echinocandin/carbohydrate complex and a pharmaceutically acceptable micelle-forming surfactant in a non-toxic aqueous solvent such that the solubilization of the echinocandin compound is optimized and the ability to freeze-dry the solution is maintained. Both the solution and freeze-dried formulations have increased …	8034	1
78	7973058	Transdermal methods and systems for the delivery of anti-migraine compounds	Iontophoretic patches for the delivery of anti-migraine compounds and methods of using the patches are described. 1. A method for treating a migraine in a human, the method comprising: administering an anti-migraine agent in the form of a triptan compound to said human using an integrated iontophoretic transdermal patch, wherein the triptan is delivered in a delivery sequence which includes: an i…	2735	0
79	6939971	Benzimidazole compound crystal	A novel crystal of (R)-2-[[[3-methyl-4-(2,2,2-trifluoroethoxy)-2-pyridinyl]methyl]sulfinyl]-1H-benzimidazole or a salt thereof of the present invention is useful for an excellent antiulcer agent. 1. A method of treating Zollinger-Ellison syndrome in a mammal in need thereof which comprises administering to said mammal an effective amount of a crystalline compound of (R)-2-(((3-methyl-4-(2,2,2-tri…	4225	1
80	7348317	Aqueous compositions containing metronidazole	An aqueous solution of metronidazole in which the concentration of metronidazole is higher than 0.75%. The solution contains a combination of solubility-enhancing agents, one of which is a cyclodextrin such as beta-cyclodextrin and the second is niacin or niacinamide. Methods of manufacture and therapeutic use of the solution are disclosed. 1. A method for making an aqueous composition containing…	7735	1
81	5856529	Benzofuran and dihydrobenzofuran melatonergic agents	Novel derivatives of benzofuran and dihydrobenzofuran are provided which are useful as melatonergic agents. We claim: 1. A compound of Formula I or a pharmaceutically acceptable solvate thereof having the Formula: ##STR28## wherein Q1 and Q2 each are independently hydrogen or halogen; Y is CR3, CR3 R4 or (CH2)n, with n=1; Z is oxygen and X is CH2 or CH; or X is oxygen and Z is CH2 or CH; R is hyd…	7203	1
82	5721263	Pharmaceutical composition for angiotensin II-mediated diseases	This invention relates to a pharmaceutical composition for angiotensin II-mediated diseases, which comprises a compound having angiotensin II antagonistic activity of the formula ##STR1## wherein R1 is H or an optionally substituted hydrocarbon residue; R2 is an optionally esterified carboxyl group; R3 is a group capable of forming an anion or a group convertible thereinto; X is a covalent bond b…	3476	0
83	6596756	Treatment of fibromyalgia	A method of using N-methyl-3-(1-naphthalenyloxy)-3-(2-thienyl)propanamine to treat persistent pain. We claim: 1. A method of treating fibromyalgia comprising administering to a patient in need of treatment an effective amount of duloxetine. 2. The method of cliam 1 wherein duloxetine is (+)-N-methyl-3-(1-naphthalenyloxy)-3-(2-thienyl)propanamine hydrochloride.	362	0
84	5989588	Methods and compositions for preventing and treating heartburn	A method for preventing heartburn episodes in a patient at risk to development of heartburn, comprising administering to the patient, following the heartburn inducing event but prior to development of heartburn, a composition comprising a pharmaceutically effective amount of an H2 antagonist and an amount of antacid having between about 15 mEq and 46 mEq acid neutralizing capacity. What is claime…	4269	1
85	6784177	Methods using hydralazine compounds and isosorbide dinitrate or isosorbide mononitrate	The present invention provides methods of treating and preventing mortality associated with heart failure in an African American patient with hypertension, and improving oxygen consumption, quality of life and exercise tolerance by administering a therapeutically effective amount of at least one hydralazine compound and at least one of isosorbide dinitrate and isosorbide mononitrate, and, optiona…	19052	1
86	7582621	Boron-containing small molecules	This invention relates to compounds useful for treating fungal infections, more specifically topical treatment of onychomycosis and/or cutaneous fungal infections. This invention is directed to compounds that are active against fungi and have properties that allow the compound, when placed in contact with a patient, to reach the particular part of the skin, nail, hair, claw or hoof infected by th…	3483	0
87	8679533	Pramipexole once-daily dosage form	An orally deliverable pharmaceutical composition comprises a therapeutically effective amount of pramipexole or a pharmaceutically acceptable salt thereof and at least one pharmaceutically acceptable excipient, said composition exhibiting at least one of (a) an in vitro release profile wherein on average no more than about 20% of the pramipexole is dissolved within 2 hours after placement of the …	6811	1
88	7553498	Pantoprazole multiparticulate formulations	A method of treating gastroesophageal reflux disease (GERD), ulcers of the stomach or duodenum, or Zollinger-Ellison Syndrome in a human, by administering pantoprazole sodium multiparticulates is described. The pantoprazole multiparticulates have a spheroid core of pantoprazole or an enantiomer thereof, or a salt thereof, a surfactant, and a disintegrant; a sub coat which is comprised of hydroxyp…	2380	0
89	8435502	Cosmetic/dermatological compositions comprising naphtholic acid compounds and polyurethane polymers	Cosmetic/dermatological compositions for topical application and useful for the treatment, e.g., of acne, contain, formulated into a physiologically acceptable medium, at least one naphthoic acid compound and at least one polyurethane polymer or derivative thereof, the at least one naphthoic acid compound being dispersed therein. What is claimed is: 1. A topically applicable, stable cosmetic/derm…	10629	1
90	6653286	Gonadotropin releasing hormone antagonist	The present invention relates to a method to prevent a premature LH surge. The method employs the administration of the gonadotropin releasing hormone antagonist ganirelix in an amount between 0.125-1 mg in combination with exogenous FSH. The method can be used in the treatment of women undergoing controlled ovarian superovulation. What is claimed is: 1. A method for attenuating LH rise in women …	862	0
91	6149938	Process for the preparation of a granulate suitable to the preparation of rapidly disintegrable mouth-soluble tablets and compositions obtained thereby	A process for making a granulate composition suitable to the preparation of an oral solid form that can disintegrate rapidly inside the buccal cavity is provided as well as the granulate compositions and obtained. What is claimed is: 1. A process for making a granulate for use in the preparation of mouth-soluble, rapidly disintegrating tablets, which process comprises: (i) granulating in a fluidi…	2038	0
92	7422388	Applicator for coloring antiseptic	Applicators and a method of coloring antiseptics are provided. More specifically, in one embodiment, an applicator having a flexible hollow body containing antiseptic to be applied is provided. The applicator also has a porous element containing colorant positioned such that the antiseptic flows through the porous element containing colorant. Colorant is transferred to the antiseptic as it flows …	3097	0
93	5916893	Treatment of a latent infection of herpes virus	A method for the treatment of latent infection of herpesviruses in mammals, including humans, which method comprises administering to the mammal in need of such treatment, an effective amount of a compound of formula (A): ##STR1## or a bioprecursor, or a pharmaceutically acceptable salt, phosphate ester and/or acyl derivative of either of the foregoing. What we claim is: 1. A method for the treat…	2592	0
94	6077843	Aqueous suspensions of 9-hydroxyrisperidone fatty acid esters	The present invention is concerned with a pharmaceutical composition suitable as a depot formulation for administration via intramuscular or subcutaneous injection, comprising: (1) as an active ingredient a therapeutically effective amount of a 9-hydroxyrisperidone fatty acid ester or a salt, or a stereoisomer or a stereoisomeric mixture thereof and (2) a pharmaceutically acceptable carrier; wher…	887	0
95	7300669	Fluticasone lotion having improved vasoconstrictor activity	A fluticasone lotion having improved vasoconstrictor and anti-inflammatory activity and higher than expected potency. The fluticasone lotion contains 0.05 weight percent fluticasone propionate and an oil-in-water vehicle that includes excipients. The fluticasone lotion is unexpectedly efficacious while exhibiting an improved safety profile. 1. A topical lotion, comprising: about 0.005 to 1.0 wt. …	3638	0
96	8840925	Orally disintegrating tablet compositions of lamotrigine	The compositions of the present invention composition comprise a therapeutically effective amount of particles comprising lamotrigine, in combination with granules comprising a disintegrant, and a sugar alcohol and/or a saccharide. These compositions are useful in treating epilepsy and bipolar disorder, particularly for patients with dysphagia, and to improve compliance with bipolar patients. Wha…	6321	1
97	5874447	4-Phenylpiperidine compounds for treating depression	The invention relates to a compound, and pharmaceutically acceptable salts, having the formula I: ##STR1## wherein: R represents an alkyl or alkynyl group having 1-4 carbon atoms, or a phenyl group optionally substituted by C1-4 alkyl, alkylthio, alkoxy, halogen, nitro, acylamino, methylsulfonyl or methylenedioxy, or represents tetrahydronaphthyl, R1 represents hydrogen, trifluoro (C1-4) alkyl, a…	5589	1
98	6936590	C-aryl glucoside SGLT2 inhibitors and method	A method is provided for treating diabetes and related diseases employing an SGLT2 inhibiting amount of a compound of the formula Figure US06936590-20050830-C00001 alone or in combination with one or more other antidiabetic agent(s) or other therapeutic agent(s). 1. A method for treating diabetes, diabetic retinopathy, diabetic neuropathy, diabetic nephropathy, insulin resistance, hyperglycemia, …	6454	1
99	7550434	Stabilized teriparatide solutions	A stabilized pharmaceutical composition in the form of a solution for parenteral administration of a parathyroid hormone is described wherein the therapeutically active ingredient is stabilized with a buffer and a polyol. Preferred preparations contain in an aqueous solution human PTH(1-34), mannitol, an acetate or tartrate buffering agent and m-cresol or benzyl alcohol as a preservative. 1. A pr…	6606	1
100	6558651	Aerosols containing annealed particulate salbutamol and tetrafluoroethane	This invention relates to aerosol formulations of use for the administration of medicaments by inhalation. More particularly, the invention relates to a pharmaceutical aerosol formulation which comprises particulate salbutamol sulphate having a crystalline form in which the outer layer of the crystals is substantially non-amorphous; and 1,1,1,2-tetrafluoroethane. A method of treating respiratory …	4298	1

## Sheet: manual
ID	APPLICATION_ID	Title	ABSTRACT_TEXT	Manual_unique	Manual_unique_ag	Manual_present
1	5886035	Difluoroprostaglandin derivatives and their use	A fluorine-containing prostaglandin derivative of the formula (1) (or a salt thereof) and a medicine containing it, particularly, a preventive or therapeutic medicine for an eye disease: ##STR1## wherein A is a vinylene group or the like, R1 is an aryloxyalkyl group or the like, R2 and R3 are hydrogen atoms or the like, and Z is OR4 (wherein OR4 is a hydrogen atom or an alkyl group) or the like. …	D005128	D005128	PRESENT
1	5886035	Difluoroprostaglandin derivatives and their use	A fluorine-containing prostaglandin derivative of the formula (1) (or a salt thereof) and a medicine containing it, particularly, a preventive or therapeutic medicine for an eye disease: ##STR1## wherein A is a vinylene group or the like, R1 is an aryloxyalkyl group or the like, R2 and R3 are hydrogen atoms or the like, and Z is OR4 (wherein OR4 is a hydrogen atom or an alkyl group) or the like. …	D005901	D005128	PRESENT
1	5886035	Difluoroprostaglandin derivatives and their use	A fluorine-containing prostaglandin derivative of the formula (1) (or a salt thereof) and a medicine containing it, particularly, a preventive or therapeutic medicine for an eye disease: ##STR1## wherein A is a vinylene group or the like, R1 is an aryloxyalkyl group or the like, R2 and R3 are hydrogen atoms or the like, and Z is OR4 (wherein OR4 is a hydrogen atom or an alkyl group) or the like. …	D009798	D005128	PRESENT
2	6417175	Phosphonocephem derivatives, process for the preparation of the same, and use thereof	A novel cephem compound of the formula: Figure US06417175-20020709-C00001 wherein R1 is a phosphono group or a group convertible to a phosphono group; R2 is a hydrogen atom or a group having a linkage through a carbon atom; each of Q and X is a nitrogen atom or CH; Y is S, O or CH2; n is 0 or 1; one of R3 and R4 is a pyridinium group which may be substituted and the other is a hydrogen atom or hy…	D001424	D007239	PRESENT
2	6417175	Phosphonocephem derivatives, process for the preparation of the same, and use thereof	A novel cephem compound of the formula: Figure US06417175-20020709-C00001 wherein R1 is a phosphono group or a group convertible to a phosphono group; R2 is a hydrogen atom or a group having a linkage through a carbon atom; each of Q and X is a nitrogen atom or CH; Y is S, O or CH2; n is 0 or 1; one of R3 and R4 is a pyridinium group which may be substituted and the other is a hydrogen atom or hy…	D013203	D007239	PRESENT
3	6333044	Therapeutic compositions for intranasal administration which include KETOROLAC®	An analgesic/anti-inflammatory pharmaceutical dosage form which comprises an effective amount of an active ingredient selected from the group consisting of racemic 5-benzoyl-2,3-dihydro-1H-pyrrolizine-1-carboxylic acid, optically active forms thereof and pharmaceutically acceptable salts thereof, in combination with a pharmaceutically acceptable excipient or diluent, said dosage form being an int…	NA		NULL
4	8273795	Tranexamic acid formulations	Disclosed are modified release oral tranexamic acid formulations and methods of treatment therewith. A method of treating menorrhagia, the method comprising: orally administering to a patient in need of such treatment a tranexamic acid formulation comprising: tranexamic acid or a pharmaceutically acceptable salt thereof; and a modified release material; wherein the tranexamic acid or pharmaceutic…	D008595	D000091642	PRESENT
4	8273795	Tranexamic acid formulations	Disclosed are modified release oral tranexamic acid formulations and methods of treatment therewith. A method of treating menorrhagia, the method comprising: orally administering to a patient in need of such treatment a tranexamic acid formulation comprising: tranexamic acid or a pharmaceutically acceptable salt thereof; and a modified release material; wherein the tranexamic acid or pharmaceutic…	D008595	D013568	PRESENT
5	8454996	Pharmaceutical composition for the treatment of acute disorders	A pharmaceutical composition for the treatment of acute disorders is described. The composition comprises an essentially water-free, ordered mixture of at least one pharmaceutically active agent in the form of microparticles which are adhered to the surfaces of carrier particles which are substantially larger than the particles of the active agent or agents, and are essentially water-soluble, in …	NA		NULL
6	6340695	Rapid onset formulation	Provided herein is a novel enterically-coated pyridoxine HCl and doxylamine succinate rapid onset formulation comprising a disintegrating agent such that the following dissolution profiles are satisfied when measured in 1000 ml phosphate buffer at pH 6.8 and 37° C. in a type 2 dissolution apparatus at 100 rpm: (a) at least about 40% of the total pyridoxine HCl and doxylamine succinate is dissolve…	D011248	D000091642	PRESENT
7	5824642	Treatment of partial growth hormone insensitivity syndrome	Methods for increasing the growth rate of a human patient having partial growth hormone insensitivity syndrome, but not Laron syndrome, are described. One such method comprises administering an effective dose of growth hormone, preferably growth hormone with a native human sequence, with or without an N-terminal methionine, to the patient. The patient is characterized as having a height of less t…	NA		NULL
8	8722650	Extended-release minocycline dosage forms	An oral dosage form has the following: an amount of minocycline selected from the group consisting of 55 mg, 80 mg, and 105 mg; an amount of lactose monohydrate; an amount of hydroxypropylmethylcellulose. The hydroxypropylmethylcellulose is at least 8.3 to about 9.8% hydroxypropoxylated. The minocycline in the oral dosage form has a dissolution profile or release rates about 35% to about 50% in 1…	D000152	D017437	PRESENT
9	8846650	Method of treating middle ear infections	Aqueous suspension formulations containing dexamethasone and ciprofloxacin are disclosed for the treatment of middle ear infections in human patients having an open tympanic membrane. What is claimed is: 1. A method of treating a middle ear infection in a human patient comprising the steps of: (a) diagnosing the patient as having otitis media and an open tympanic membrane in at least one ear; and…	D010033	D010038	PRESENT
9	8846650	Method of treating middle ear infections	Aqueous suspension formulations containing dexamethasone and ciprofloxacin are disclosed for the treatment of middle ear infections in human patients having an open tympanic membrane. What is claimed is: 1. A method of treating a middle ear infection in a human patient comprising the steps of: (a) diagnosing the patient as having otitis media and an open tympanic membrane in at least one ear; and…	D010035	D007239	PRESENT
9	8846650	Method of treating middle ear infections	Aqueous suspension formulations containing dexamethasone and ciprofloxacin are disclosed for the treatment of middle ear infections in human patients having an open tympanic membrane. What is claimed is: 1. A method of treating a middle ear infection in a human patient comprising the steps of: (a) diagnosing the patient as having otitis media and an open tympanic membrane in at least one ear; and…	D010035	D010038	PRESENT
10	5688819	Cyclopentane heptanoic acid, 2-cycloalkyl or arylalkyl derivatives as therapeutic agents	The present invention provides cyclopentane heptanoic acid, 2-cycloalkyl or arylalkyl compounds, which may be substituted in the 1-position with amino, amido, ether or ester groups, e.g., a 1-OH cyclopentane heptanoic acid, 2-(cycloalkyl or arylalkyl) compound. The cyclopentane heptanoic acid, 2-(cycloalkyl or arylalkyl) compounds of the present invention are potent ocular hypotensives, and are p…	D009798	D005128	PRESENT
10	5688819	Cyclopentane heptanoic acid, 2-cycloalkyl or arylalkyl derivatives as therapeutic agents	The present invention provides cyclopentane heptanoic acid, 2-cycloalkyl or arylalkyl compounds, which may be substituted in the 1-position with amino, amido, ether or ester groups, e.g., a 1-OH cyclopentane heptanoic acid, 2-(cycloalkyl or arylalkyl) compound. The cyclopentane heptanoic acid, 2-(cycloalkyl or arylalkyl) compounds of the present invention are potent ocular hypotensives, and are p…	D005901	D005128	PRESENT
11	7211582	Methods for treating urticaria using descarboethoxyloratadine	Methods are disclosed utilizing DCL, a metabolic derivative of loratadine, for the treatment of allergic rhinitis, and other disorders, while avoiding the concomitant liability of adverse side-effects associated with other non-sedating antihistamines. 1. A method of treating urticaria in a human comprising orally administering to a human a therapeutically effective amount of descarboethoxyloratad…	D065631	D012140	PRESENT
11	7211582	Methods for treating urticaria using descarboethoxyloratadine	Methods are disclosed utilizing DCL, a metabolic derivative of loratadine, for the treatment of allergic rhinitis, and other disorders, while avoiding the concomitant liability of adverse side-effects associated with other non-sedating antihistamines. 1. A method of treating urticaria in a human comprising orally administering to a human a therapeutically effective amount of descarboethoxyloratad…	D065631	D010038	PRESENT
11	7211582	Methods for treating urticaria using descarboethoxyloratadine	Methods are disclosed utilizing DCL, a metabolic derivative of loratadine, for the treatment of allergic rhinitis, and other disorders, while avoiding the concomitant liability of adverse side-effects associated with other non-sedating antihistamines. 1. A method of treating urticaria in a human comprising orally administering to a human a therapeutically effective amount of descarboethoxyloratad…	D065631	D007154	PRESENT
12	8841278	Antiviral compounds	The invention is related to anti-viral compounds, compositions containing such compounds, and therapeutic methods that include the administration of such compounds, as well as to processes and intermediates useful for preparing such compounds. What is claimed: 1. A pharmaceutical composition comprising a compound of the following formula: Figure US08841278-20140923-C01319 an inhibitor of NS5B pol…	D006526	D007239	PRESENT
12	8841278	Antiviral compounds	The invention is related to anti-viral compounds, compositions containing such compounds, and therapeutic methods that include the administration of such compounds, as well as to processes and intermediates useful for preparing such compounds. What is claimed: 1. A pharmaceutical composition comprising a compound of the following formula: Figure US08841278-20140923-C01319 an inhibitor of NS5B pol…	D006526	D004066	PRESENT
13	5250542	Peripherally selective piperidine carboxylate opioid antagonists	3,4,4-trisubstitutedpiperidinyl-N-alkylcarboxylates and intermediates for their preparation are provided. These piperidine-N-alkylcarboxylates are useful as peripheral opioid antagonists. I claim: 1. A trans-3,4 isomer of a compound of the formula (I) ##STR14## wherein R1 is hydrogen or C1 -C5 alkyl; R2 is hydrogen, C1 -C5 alkyl or C2 -C6 alkenyl; R3 is hydrogen, C1 -C10 alkyl, C3 -C10 alkenyl, p…	D043183	D004066	PRESENT
14	8790641	Production of high mannose proteins in plant culture and therapeutic uses thereof	A device, system and method for producing glycosylated proteins in plant culture, particularly proteins having a high mannose glycosylation, while targeting such proteins with an ER signal and/or by-passing the Golgi. The invention further relates to vectors and methods for expression and production of enzymatically active high mannose lysosomal enzymes using transgenic plant root, particularly c…	D005776	D009422	PRESENT
14	8790641	Production of high mannose proteins in plant culture and therapeutic uses thereof	A device, system and method for producing glycosylated proteins in plant culture, particularly proteins having a high mannose glycosylation, while targeting such proteins with an ER signal and/or by-passing the Golgi. The invention further relates to vectors and methods for expression and production of enzymatically active high mannose lysosomal enzymes using transgenic plant root, particularly c…	D005776	D009358	PRESENT
14	8790641	Production of high mannose proteins in plant culture and therapeutic uses thereof	A device, system and method for producing glycosylated proteins in plant culture, particularly proteins having a high mannose glycosylation, while targeting such proteins with an ER signal and/or by-passing the Golgi. The invention further relates to vectors and methods for expression and production of enzymatically active high mannose lysosomal enzymes using transgenic plant root, particularly c…	D005776	D009750	PRESENT
15	5674872	Treatment of ovarian cancer	A method of treating ovarian cancer in a human afflicted therewith which comprises administering to such human an effective amount of a compound of the water soluble camptothecin analog class. What is claimed is: 1. A method of treating ovarian cancer in a human afflicted therewith which comprises administering to such human an effective amount of a compound of the formula: ##STR3## wherein: a) X…	D010051	D009369	PRESENT
15	5674872	Treatment of ovarian cancer	A method of treating ovarian cancer in a human afflicted therewith which comprises administering to such human an effective amount of a compound of the water soluble camptothecin analog class. What is claimed is: 1. A method of treating ovarian cancer in a human afflicted therewith which comprises administering to such human an effective amount of a compound of the formula: ##STR3## wherein: a) X…	D010051	D000091642	PRESENT
15	5674872	Treatment of ovarian cancer	A method of treating ovarian cancer in a human afflicted therewith which comprises administering to such human an effective amount of a compound of the water soluble camptothecin analog class. What is claimed is: 1. A method of treating ovarian cancer in a human afflicted therewith which comprises administering to such human an effective amount of a compound of the formula: ##STR3## wherein: a) X…	D010051	D004700	PRESENT
16	7547719	3?-[(2z)-[1-(3,4-Dimethylphenyl)-1,5-dihydro-3-methyl-5-oxo-4h-pyrazol-4-ylidene]hy-drazino]-2?-hydroxy-[1,1?-piphenyl]-acid bis-(monoethanolamine)	An improved thrombopoietin mimetic, the bis-(monoethanolamine) salt of 3?-[(2Z)-[1-(3,4-dimethylphenyl)-1,5-dihydro-3-methyl-5-oxo-4H-pyrazol-4-ylidene]hydrazino]-2?-hydroxy-[1,1?-biphenyl]-3-carboxylic acid. 1. The compound 3?-[(2Z)-[1-(3,4-dimethylphenyl)-1,5-dihydro-3-methyl-5-oxo-4H-pyrazol-4-ylidene]hydrazino]-2?-hydroxy-[1,1?-biphenyl]-3-carboxylic acid bis-(monoethanolamine). 2. A pharmace…	D013921	D006425	PRESENT
16	7547719	3?-[(2z)-[1-(3,4-Dimethylphenyl)-1,5-dihydro-3-methyl-5-oxo-4h-pyrazol-4-ylidene]hy-drazino]-2?-hydroxy-[1,1?-piphenyl]-acid bis-(monoethanolamine)	An improved thrombopoietin mimetic, the bis-(monoethanolamine) salt of 3?-[(2Z)-[1-(3,4-dimethylphenyl)-1,5-dihydro-3-methyl-5-oxo-4H-pyrazol-4-ylidene]hydrazino]-2?-hydroxy-[1,1?-biphenyl]-3-carboxylic acid. 1. The compound 3?-[(2Z)-[1-(3,4-dimethylphenyl)-1,5-dihydro-3-methyl-5-oxo-4H-pyrazol-4-ylidene]hydrazino]-2?-hydroxy-[1,1?-biphenyl]-3-carboxylic acid bis-(monoethanolamine). 2. A pharmace…	D064420	D064419	PRESENT
16	7547719	3?-[(2z)-[1-(3,4-Dimethylphenyl)-1,5-dihydro-3-methyl-5-oxo-4h-pyrazol-4-ylidene]hy-drazino]-2?-hydroxy-[1,1?-piphenyl]-acid bis-(monoethanolamine)	An improved thrombopoietin mimetic, the bis-(monoethanolamine) salt of 3?-[(2Z)-[1-(3,4-dimethylphenyl)-1,5-dihydro-3-methyl-5-oxo-4H-pyrazol-4-ylidene]hydrazino]-2?-hydroxy-[1,1?-biphenyl]-3-carboxylic acid. 1. The compound 3?-[(2Z)-[1-(3,4-dimethylphenyl)-1,5-dihydro-3-methyl-5-oxo-4H-pyrazol-4-ylidene]hydrazino]-2?-hydroxy-[1,1?-biphenyl]-3-carboxylic acid bis-(monoethanolamine). 2. A pharmace…	D009190	D006425	PRESENT
16	7547719	3?-[(2z)-[1-(3,4-Dimethylphenyl)-1,5-dihydro-3-methyl-5-oxo-4h-pyrazol-4-ylidene]hy-drazino]-2?-hydroxy-[1,1?-piphenyl]-acid bis-(monoethanolamine)	An improved thrombopoietin mimetic, the bis-(monoethanolamine) salt of 3?-[(2Z)-[1-(3,4-dimethylphenyl)-1,5-dihydro-3-methyl-5-oxo-4H-pyrazol-4-ylidene]hydrazino]-2?-hydroxy-[1,1?-biphenyl]-3-carboxylic acid. 1. The compound 3?-[(2Z)-[1-(3,4-dimethylphenyl)-1,5-dihydro-3-methyl-5-oxo-4H-pyrazol-4-ylidene]hydrazino]-2?-hydroxy-[1,1?-biphenyl]-3-carboxylic acid bis-(monoethanolamine). 2. A pharmace…	D011693	D006425	PRESENT
16	7547719	3?-[(2z)-[1-(3,4-Dimethylphenyl)-1,5-dihydro-3-methyl-5-oxo-4h-pyrazol-4-ylidene]hy-drazino]-2?-hydroxy-[1,1?-piphenyl]-acid bis-(monoethanolamine)	An improved thrombopoietin mimetic, the bis-(monoethanolamine) salt of 3?-[(2Z)-[1-(3,4-dimethylphenyl)-1,5-dihydro-3-methyl-5-oxo-4H-pyrazol-4-ylidene]hydrazino]-2?-hydroxy-[1,1?-biphenyl]-3-carboxylic acid. 1. The compound 3?-[(2Z)-[1-(3,4-dimethylphenyl)-1,5-dihydro-3-methyl-5-oxo-4H-pyrazol-4-ylidene]hydrazino]-2?-hydroxy-[1,1?-biphenyl]-3-carboxylic acid bis-(monoethanolamine). 2. A pharmace…	D011693	D013568	PRESENT
16	7547719	3?-[(2z)-[1-(3,4-Dimethylphenyl)-1,5-dihydro-3-methyl-5-oxo-4h-pyrazol-4-ylidene]hy-drazino]-2?-hydroxy-[1,1?-piphenyl]-acid bis-(monoethanolamine)	An improved thrombopoietin mimetic, the bis-(monoethanolamine) salt of 3?-[(2Z)-[1-(3,4-dimethylphenyl)-1,5-dihydro-3-methyl-5-oxo-4H-pyrazol-4-ylidene]hydrazino]-2?-hydroxy-[1,1?-biphenyl]-3-carboxylic acid. 1. The compound 3?-[(2Z)-[1-(3,4-dimethylphenyl)-1,5-dihydro-3-methyl-5-oxo-4H-pyrazol-4-ylidene]hydrazino]-2?-hydroxy-[1,1?-biphenyl]-3-carboxylic acid bis-(monoethanolamine). 2. A pharmace…	D007938	D009369	PRESENT
16	7547719	3?-[(2z)-[1-(3,4-Dimethylphenyl)-1,5-dihydro-3-methyl-5-oxo-4h-pyrazol-4-ylidene]hy-drazino]-2?-hydroxy-[1,1?-piphenyl]-acid bis-(monoethanolamine)	An improved thrombopoietin mimetic, the bis-(monoethanolamine) salt of 3?-[(2Z)-[1-(3,4-dimethylphenyl)-1,5-dihydro-3-methyl-5-oxo-4H-pyrazol-4-ylidene]hydrazino]-2?-hydroxy-[1,1?-biphenyl]-3-carboxylic acid. 1. The compound 3?-[(2Z)-[1-(3,4-dimethylphenyl)-1,5-dihydro-3-methyl-5-oxo-4H-pyrazol-4-ylidene]hydrazino]-2?-hydroxy-[1,1?-biphenyl]-3-carboxylic acid bis-(monoethanolamine). 2. A pharmace…	D000741	D006425	PRESENT
16	7547719	3?-[(2z)-[1-(3,4-Dimethylphenyl)-1,5-dihydro-3-methyl-5-oxo-4h-pyrazol-4-ylidene]hy-drazino]-2?-hydroxy-[1,1?-piphenyl]-acid bis-(monoethanolamine)	An improved thrombopoietin mimetic, the bis-(monoethanolamine) salt of 3?-[(2Z)-[1-(3,4-dimethylphenyl)-1,5-dihydro-3-methyl-5-oxo-4H-pyrazol-4-ylidene]hydrazino]-2?-hydroxy-[1,1?-biphenyl]-3-carboxylic acid. 1. The compound 3?-[(2Z)-[1-(3,4-dimethylphenyl)-1,5-dihydro-3-methyl-5-oxo-4H-pyrazol-4-ylidene]hydrazino]-2?-hydroxy-[1,1?-biphenyl]-3-carboxylic acid bis-(monoethanolamine). 2. A pharmace…	D008107	D004066	PRESENT
17	7368102	Pulmonary delivery of aminoglycosides	The present invention is directed to the administration of aminoglycosides. In particular, the present invention is directed to compositions and methods for the pulmonary administration of aminoglycosides. According to a preferred embodiment, compositions and methods are provided for the localized treatment of respiratory infections. 1. A composition for delivery of aminoglycoside to the lungs, t…	D012141	D007239	PRESENT
17	7368102	Pulmonary delivery of aminoglycosides	The present invention is directed to the administration of aminoglycosides. In particular, the present invention is directed to compositions and methods for the pulmonary administration of aminoglycosides. According to a preferred embodiment, compositions and methods are provided for the localized treatment of respiratory infections. 1. A composition for delivery of aminoglycoside to the lungs, t…	D012141	D012140	PRESENT
18	8664215	Ocular allergy treatments with alcaftadine	Compositions, kits, and methods for the treatment or prevention of ocular allergies and inflammation and the symptoms thereof containing alcaftadine or a pharmaceutically acceptable salt thereof. What is claimed is: 1. A method of treating a clinical symptom of ocular allergy, comprising administering once daily to the eye of a human patient with said clinical symptom of ocular allergy an ophthal…	D003233	D005128	PRESENT
18	8664215	Ocular allergy treatments with alcaftadine	Compositions, kits, and methods for the treatment or prevention of ocular allergies and inflammation and the symptoms thereof containing alcaftadine or a pharmaceutically acceptable salt thereof. What is claimed is: 1. A method of treating a clinical symptom of ocular allergy, comprising administering once daily to the eye of a human patient with said clinical symptom of ocular allergy an ophthal…	D003233	D007154	PRESENT
18	8664215	Ocular allergy treatments with alcaftadine	Compositions, kits, and methods for the treatment or prevention of ocular allergies and inflammation and the symptoms thereof containing alcaftadine or a pharmaceutically acceptable salt thereof. What is claimed is: 1. A method of treating a clinical symptom of ocular allergy, comprising administering once daily to the eye of a human patient with said clinical symptom of ocular allergy an ophthal…	D011537	D017437	PRESENT
18	8664215	Ocular allergy treatments with alcaftadine	Compositions, kits, and methods for the treatment or prevention of ocular allergies and inflammation and the symptoms thereof containing alcaftadine or a pharmaceutically acceptable salt thereof. What is claimed is: 1. A method of treating a clinical symptom of ocular allergy, comprising administering once daily to the eye of a human patient with said clinical symptom of ocular allergy an ophthal…	D011537	D013568	PRESENT
19	5714504	Compositions	The novel optically pure compounds Na+, Mg2+, Li+, K+, Ca2+ and N+ (R)4 salts of (+)-5-methoxy-2- (4-methoxy-3,5-dimethyl-2-pyridinyl)methyl!sulfinyl!-1H-benzimidazole or (-)-5-methoxy-2- (4-methoxy-3,5-dimethyl-2-pyridinyl)methyl!sulfinyl!-1H-benzimidazole, in particular sodium and magnesium salt form thereof, where R is an alkyl with 1-4 carbon atoms, processes for the preparation thereof and p…	NA		NULL
20	7632517	Buccal, polar and non-polar spray containing zolpidem	Buccal aerosol sprays or capsules using polar and non-polar solvents have now been developed which provide zolpidem for rapid absorption through the oral mucosa, resulting in fast onset of effect. The buccal polar compositions of the invention comprise formulation I: aqueous polar solvent, zolpidem, and optional flavoring agent; formulation II: aqueous polar solvent, zolpidem, optionally flavorin…	D007319	D009422	PRESENT
21	7700081	Foaming compositions for hair care	The invention concerns a foaming composition for washing and treating hair and/or scalp essentially characterised in that it contains in an aqueous medium: at least an active principle selected among corticoids and retinoids; at least an anionic surfactant; at least an amphoteric surfactant; and a pro-penetrating agent. 1. A method for treating ailments of the scalp, comprising applying daily to …	D011565	D017437	PRESENT
21	7700081	Foaming compositions for hair care	The invention concerns a foaming composition for washing and treating hair and/or scalp essentially characterised in that it contains in an aqueous medium: at least an active principle selected among corticoids and retinoids; at least an anionic surfactant; at least an amphoteric surfactant; and a pro-penetrating agent. 1. A method for treating ailments of the scalp, comprising applying daily to …	D008180	D017437	PRESENT
21	7700081	Foaming compositions for hair care	The invention concerns a foaming composition for washing and treating hair and/or scalp essentially characterised in that it contains in an aqueous medium: at least an active principle selected among corticoids and retinoids; at least an anionic surfactant; at least an amphoteric surfactant; and a pro-penetrating agent. 1. A method for treating ailments of the scalp, comprising applying daily to …	D008180	D007154	PRESENT
22	5153222	Method of treating pulmonary hypertension with benzidine prostaglandins	The present invention is concerned with methods for the prophylaxis, treatment and diagnosis of pulmonary hypertension which comprise the administrative of an effective amount of a compound of formula (I) ##STR1## wherein a is an integer of from 1 to 3; X and Y, which may be the same or different, are selected from --O-- and --CH2 --; R is --(CH2)5 R1 wherein R1 is hydrogen or methyl, or R is cyc…	D006976	D012140	PRESENT
22	5153222	Method of treating pulmonary hypertension with benzidine prostaglandins	The present invention is concerned with methods for the prophylaxis, treatment and diagnosis of pulmonary hypertension which comprise the administrative of an effective amount of a compound of formula (I) ##STR1## wherein a is an integer of from 1 to 3; X and Y, which may be the same or different, are selected from --O-- and --CH2 --; R is --(CH2)5 R1 wherein R1 is hydrogen or methyl, or R is cyc…	D006976	D002318	PRESENT
23	7612073	Methods of administering tetrahydrobiopterin, associated compositions, and methods of measuring	The present invention is directed to treatment methods of administering tetrahydrobiopterin, including in oral dosage forms, in intravenous formulations, and with food. Also disclosed herein are biopterin assays for measuring the amount of biopterin and metabolites of biopterin in a sample. 1. A method of treating hyperphenylalaninemia (HPA) comprising orally administering to a patient diagnosed …	D010661	D009422	PRESENT
23	7612073	Methods of administering tetrahydrobiopterin, associated compositions, and methods of measuring	The present invention is directed to treatment methods of administering tetrahydrobiopterin, including in oral dosage forms, in intravenous formulations, and with food. Also disclosed herein are biopterin assays for measuring the amount of biopterin and metabolites of biopterin in a sample. 1. A method of treating hyperphenylalaninemia (HPA) comprising orally administering to a patient diagnosed …	D010661	D009358	PRESENT
23	7612073	Methods of administering tetrahydrobiopterin, associated compositions, and methods of measuring	The present invention is directed to treatment methods of administering tetrahydrobiopterin, including in oral dosage forms, in intravenous formulations, and with food. Also disclosed herein are biopterin assays for measuring the amount of biopterin and metabolites of biopterin in a sample. 1. A method of treating hyperphenylalaninemia (HPA) comprising orally administering to a patient diagnosed …	D010661	D009750	PRESENT
24	7276250	Sustained release formulations of oxymorphone	Sustained release formulations of oxymorphone or pharmaceutically acceptable salts thereof; methods for making the sustained release formulations of oxymorphone or pharmaceutically acceptable salts thereof; and methods for using the sustained release formulations of oxymorphone or pharmaceutically acceptable salts thereof to treat patients suffering from pain are provided. 1. An oral sustained re…	NA		NULL
25	6743441	Compositions and methods for minimizing adverse drug experiences associated with oxybutynin therapy	The present invention provides compositions and methods for administering oxybutynin while minimizing the incidence and or severity of adverse drug experiences associated with oxybutynin therapy. In one aspect, these compositions and methods provide a lower plasma concentration of oxybutynin metabolites, such as N-desethyloxybutynin, which is presumed to be contributing at least in part to some o…	D064420	D064419	PRESENT
25	6743441	Compositions and methods for minimizing adverse drug experiences associated with oxybutynin therapy	The present invention provides compositions and methods for administering oxybutynin while minimizing the incidence and or severity of adverse drug experiences associated with oxybutynin therapy. In one aspect, these compositions and methods provide a lower plasma concentration of oxybutynin metabolites, such as N-desethyloxybutynin, which is presumed to be contributing at least in part to some o…	D053201	D000091642	PRESENT
25	6743441	Compositions and methods for minimizing adverse drug experiences associated with oxybutynin therapy	The present invention provides compositions and methods for administering oxybutynin while minimizing the incidence and or severity of adverse drug experiences associated with oxybutynin therapy. In one aspect, these compositions and methods provide a lower plasma concentration of oxybutynin metabolites, such as N-desethyloxybutynin, which is presumed to be contributing at least in part to some o…	D053201	D013568	PRESENT
26	7176220	4-oxoquinoline compound and use thereof as pharmaceutical agent	An anti-HIV agent containing, as an active ingredient, a 4-oxoquinoline compound represented by the following formula [I] Figure US07176220-20070213-C00001 wherein each symbol is as defined in the specification, or a pharmaceutically acceptable salt thereof. The compound of the present invention has HIV integrase inhibitory action and is useful as an anti-HIV agent for the prophylaxis or therapy …	D015658	D007239	PRESENT
26	7176220	4-oxoquinoline compound and use thereof as pharmaceutical agent	An anti-HIV agent containing, as an active ingredient, a 4-oxoquinoline compound represented by the following formula [I] Figure US07176220-20070213-C00001 wherein each symbol is as defined in the specification, or a pharmaceutically acceptable salt thereof. The compound of the present invention has HIV integrase inhibitory action and is useful as an anti-HIV agent for the prophylaxis or therapy …	D015658	D000091642	PRESENT
26	7176220	4-oxoquinoline compound and use thereof as pharmaceutical agent	An anti-HIV agent containing, as an active ingredient, a 4-oxoquinoline compound represented by the following formula [I] Figure US07176220-20070213-C00001 wherein each symbol is as defined in the specification, or a pharmaceutically acceptable salt thereof. The compound of the present invention has HIV integrase inhibitory action and is useful as an anti-HIV agent for the prophylaxis or therapy …	D015658	D007154	PRESENT
26	7176220	4-oxoquinoline compound and use thereof as pharmaceutical agent	An anti-HIV agent containing, as an active ingredient, a 4-oxoquinoline compound represented by the following formula [I] Figure US07176220-20070213-C00001 wherein each symbol is as defined in the specification, or a pharmaceutically acceptable salt thereof. The compound of the present invention has HIV integrase inhibitory action and is useful as an anti-HIV agent for the prophylaxis or therapy …	D000163	D007239	PRESENT
26	7176220	4-oxoquinoline compound and use thereof as pharmaceutical agent	An anti-HIV agent containing, as an active ingredient, a 4-oxoquinoline compound represented by the following formula [I] Figure US07176220-20070213-C00001 wherein each symbol is as defined in the specification, or a pharmaceutically acceptable salt thereof. The compound of the present invention has HIV integrase inhibitory action and is useful as an anti-HIV agent for the prophylaxis or therapy …	D000163	D000091642	PRESENT
26	7176220	4-oxoquinoline compound and use thereof as pharmaceutical agent	An anti-HIV agent containing, as an active ingredient, a 4-oxoquinoline compound represented by the following formula [I] Figure US07176220-20070213-C00001 wherein each symbol is as defined in the specification, or a pharmaceutically acceptable salt thereof. The compound of the present invention has HIV integrase inhibitory action and is useful as an anti-HIV agent for the prophylaxis or therapy …	D000163	D007154	PRESENT
27	8642012	Methods of treatment using ammonia-scavenging drugs	The invention provides a method for determining a dose and schedule and making dose adjustments of PBA prodrugs used to treat nitrogen retention states, or ammonia accumulation disorders, by measuring urinary excretion of phenylacetylglutamine and/or total urinary nitrogen. The invention provides methods to select an appropriate dosage of a PBA prodrug based on the patient's dietary protein intak…	NA		NULL
28	6987102	Methods to mobilize progenitor/stem cells	Certain nitrogen-containing compounds that bind the chemokine receptor CXCR4 are able to mobilize progenitor and/or stem cells into the peripheral blood to permit harvesting them for stem cell transplantation. 1. A method to obtain progenitor and/or stem cells from a subject which method comprises (a) administering to said subject a compound of the formula Z-linker-Z? (1) or pharmaceutically acce…	NA		NULL
29	8735452	Treating patients with intravenous ibuprofen	Methods of treating a patient in need thereof, comprising administering to the critically ill patient an intravenous pharmaceutical composition comprising ibuprofen in an amount effective to treat at least one condition in the patient chosen from pain, inflammation, and fever and to provide a clinically relevant effect on mean arterial pressure of the patients during the dosage interval comprisin…	NA		NULL
30	6958161	Modified release coated drug preparation	A modified release preparation having one or more coated core elements, each core element including an active ingredient and having a modified release coating, wherein a stabilising coat is provided between each core element and its modified release coating so that, upon in vitro dissolution testing, the amount of active ingredient released at any time on a post-storage dissolution profile is wit…	D001424	D007239	PRESENT
31	8753679	Capsule formulation of pirfenidone and pharmaceutically acceptable excipients	A capsule formulation of pirfenidone is provided that includes pharmaceutically acceptable excipients. In one embodiment, this capsule formulation is capable of sustaining desirable pharmacokinetic responses in a patient. Further provided are methods of treating fibrotic conditions and other cytokine-mediated disorders by administering pirfenidone capsules of such formulation to a patient in need…	D011658	D012140	PRESENT
31	8753679	Capsule formulation of pirfenidone and pharmaceutically acceptable excipients	A capsule formulation of pirfenidone is provided that includes pharmaceutically acceptable excipients. In one embodiment, this capsule formulation is capable of sustaining desirable pharmacokinetic responses in a patient. Further provided are methods of treating fibrotic conditions and other cytokine-mediated disorders by administering pirfenidone capsules of such formulation to a patient in need…	D011658	D013568	PRESENT
31	8753679	Capsule formulation of pirfenidone and pharmaceutically acceptable excipients	A capsule formulation of pirfenidone is provided that includes pharmaceutically acceptable excipients. In one embodiment, this capsule formulation is capable of sustaining desirable pharmacokinetic responses in a patient. Further provided are methods of treating fibrotic conditions and other cytokine-mediated disorders by administering pirfenidone capsules of such formulation to a patient in need…	D007627	D014024	PRESENT
31	8753679	Capsule formulation of pirfenidone and pharmaceutically acceptable excipients	A capsule formulation of pirfenidone is provided that includes pharmaceutically acceptable excipients. In one embodiment, this capsule formulation is capable of sustaining desirable pharmacokinetic responses in a patient. Further provided are methods of treating fibrotic conditions and other cytokine-mediated disorders by administering pirfenidone capsules of such formulation to a patient in need…	D007627	D017437	PRESENT
31	8753679	Capsule formulation of pirfenidone and pharmaceutically acceptable excipients	A capsule formulation of pirfenidone is provided that includes pharmaceutically acceptable excipients. In one embodiment, this capsule formulation is capable of sustaining desirable pharmacokinetic responses in a patient. Further provided are methods of treating fibrotic conditions and other cytokine-mediated disorders by administering pirfenidone capsules of such formulation to a patient in need…	D007627	D013568	PRESENT
31	8753679	Capsule formulation of pirfenidone and pharmaceutically acceptable excipients	A capsule formulation of pirfenidone is provided that includes pharmaceutically acceptable excipients. In one embodiment, this capsule formulation is capable of sustaining desirable pharmacokinetic responses in a patient. Further provided are methods of treating fibrotic conditions and other cytokine-mediated disorders by administering pirfenidone capsules of such formulation to a patient in need…	D023903	D002318	PRESENT
31	8753679	Capsule formulation of pirfenidone and pharmaceutically acceptable excipients	A capsule formulation of pirfenidone is provided that includes pharmaceutically acceptable excipients. In one embodiment, this capsule formulation is capable of sustaining desirable pharmacokinetic responses in a patient. Further provided are methods of treating fibrotic conditions and other cytokine-mediated disorders by administering pirfenidone capsules of such formulation to a patient in need…	D000072836	D014947	PRESENT
31	8753679	Capsule formulation of pirfenidone and pharmaceutically acceptable excipients	A capsule formulation of pirfenidone is provided that includes pharmaceutically acceptable excipients. In one embodiment, this capsule formulation is capable of sustaining desirable pharmacokinetic responses in a patient. Further provided are methods of treating fibrotic conditions and other cytokine-mediated disorders by administering pirfenidone capsules of such formulation to a patient in need…	D054990	D012140	PRESENT
31	8753679	Capsule formulation of pirfenidone and pharmaceutically acceptable excipients	A capsule formulation of pirfenidone is provided that includes pharmaceutically acceptable excipients. In one embodiment, this capsule formulation is capable of sustaining desirable pharmacokinetic responses in a patient. Further provided are methods of treating fibrotic conditions and other cytokine-mediated disorders by administering pirfenidone capsules of such formulation to a patient in need…	D022861	D005128	PRESENT
31	8753679	Capsule formulation of pirfenidone and pharmaceutically acceptable excipients	A capsule formulation of pirfenidone is provided that includes pharmaceutically acceptable excipients. In one embodiment, this capsule formulation is capable of sustaining desirable pharmacokinetic responses in a patient. Further provided are methods of treating fibrotic conditions and other cytokine-mediated disorders by administering pirfenidone capsules of such formulation to a patient in need…	D022861	D006425	PRESENT
31	8753679	Capsule formulation of pirfenidone and pharmaceutically acceptable excipients	A capsule formulation of pirfenidone is provided that includes pharmaceutically acceptable excipients. In one embodiment, this capsule formulation is capable of sustaining desirable pharmacokinetic responses in a patient. Further provided are methods of treating fibrotic conditions and other cytokine-mediated disorders by administering pirfenidone capsules of such formulation to a patient in need…	D022861	D009358	PRESENT
31	8753679	Capsule formulation of pirfenidone and pharmaceutically acceptable excipients	A capsule formulation of pirfenidone is provided that includes pharmaceutically acceptable excipients. In one embodiment, this capsule formulation is capable of sustaining desirable pharmacokinetic responses in a patient. Further provided are methods of treating fibrotic conditions and other cytokine-mediated disorders by administering pirfenidone capsules of such formulation to a patient in need…	D022861	D017437	PRESENT
31	8753679	Capsule formulation of pirfenidone and pharmaceutically acceptable excipients	A capsule formulation of pirfenidone is provided that includes pharmaceutically acceptable excipients. In one embodiment, this capsule formulation is capable of sustaining desirable pharmacokinetic responses in a patient. Further provided are methods of treating fibrotic conditions and other cytokine-mediated disorders by administering pirfenidone capsules of such formulation to a patient in need…	D022861	D009750	PRESENT
31	8753679	Capsule formulation of pirfenidone and pharmaceutically acceptable excipients	A capsule formulation of pirfenidone is provided that includes pharmaceutically acceptable excipients. In one embodiment, this capsule formulation is capable of sustaining desirable pharmacokinetic responses in a patient. Further provided are methods of treating fibrotic conditions and other cytokine-mediated disorders by administering pirfenidone capsules of such formulation to a patient in need…	D009103	D009422	PRESENT
31	8753679	Capsule formulation of pirfenidone and pharmaceutically acceptable excipients	A capsule formulation of pirfenidone is provided that includes pharmaceutically acceptable excipients. In one embodiment, this capsule formulation is capable of sustaining desirable pharmacokinetic responses in a patient. Further provided are methods of treating fibrotic conditions and other cytokine-mediated disorders by administering pirfenidone capsules of such formulation to a patient in need…	D009103	D007154	PRESENT
31	8753679	Capsule formulation of pirfenidone and pharmaceutically acceptable excipients	A capsule formulation of pirfenidone is provided that includes pharmaceutically acceptable excipients. In one embodiment, this capsule formulation is capable of sustaining desirable pharmacokinetic responses in a patient. Further provided are methods of treating fibrotic conditions and other cytokine-mediated disorders by administering pirfenidone capsules of such formulation to a patient in need…	D001168	D009140	PRESENT
31	8753679	Capsule formulation of pirfenidone and pharmaceutically acceptable excipients	A capsule formulation of pirfenidone is provided that includes pharmaceutically acceptable excipients. In one embodiment, this capsule formulation is capable of sustaining desirable pharmacokinetic responses in a patient. Further provided are methods of treating fibrotic conditions and other cytokine-mediated disorders by administering pirfenidone capsules of such formulation to a patient in need…	D001249	D012140	PRESENT
31	8753679	Capsule formulation of pirfenidone and pharmaceutically acceptable excipients	A capsule formulation of pirfenidone is provided that includes pharmaceutically acceptable excipients. In one embodiment, this capsule formulation is capable of sustaining desirable pharmacokinetic responses in a patient. Further provided are methods of treating fibrotic conditions and other cytokine-mediated disorders by administering pirfenidone capsules of such formulation to a patient in need…	D001249	D007154	PRESENT
31	8753679	Capsule formulation of pirfenidone and pharmaceutically acceptable excipients	A capsule formulation of pirfenidone is provided that includes pharmaceutically acceptable excipients. In one embodiment, this capsule formulation is capable of sustaining desirable pharmacokinetic responses in a patient. Further provided are methods of treating fibrotic conditions and other cytokine-mediated disorders by administering pirfenidone capsules of such formulation to a patient in need…	D012220	D007239	PRESENT
31	8753679	Capsule formulation of pirfenidone and pharmaceutically acceptable excipients	A capsule formulation of pirfenidone is provided that includes pharmaceutically acceptable excipients. In one embodiment, this capsule formulation is capable of sustaining desirable pharmacokinetic responses in a patient. Further provided are methods of treating fibrotic conditions and other cytokine-mediated disorders by administering pirfenidone capsules of such formulation to a patient in need…	D012220	D012140	PRESENT
31	8753679	Capsule formulation of pirfenidone and pharmaceutically acceptable excipients	A capsule formulation of pirfenidone is provided that includes pharmaceutically acceptable excipients. In one embodiment, this capsule formulation is capable of sustaining desirable pharmacokinetic responses in a patient. Further provided are methods of treating fibrotic conditions and other cytokine-mediated disorders by administering pirfenidone capsules of such formulation to a patient in need…	D012220	D010038	PRESENT
32	6031007	Pharmaceutical composition with anaesthetic effect	The invention is directed to a novel pharmaceutical composition comprising one or more local anaesthetics in oil form, one or more surfactants, water and optionally a taste masking agent. The novel composition is advantageously used as a local anaesthetic for pain relief within the oral cavity. We claim: 1. The pharmaceutical composition comprising: (i) one or more local anaesthetics in oil form;…	NA		NULL
33	7304036	Methods and compositions for the treatment of gastrointestinal disorders	The present invention features compositions and related methods for treating IBS and other gastrointestinal disorders and conditions (e.g., gastrointestinal motility disorders, functional gastrointestinal disorders, gastroesophageal reflux disease (GERD), Crohn's disease, ulcerative colitis, Inflammatory bowel disease, functional heartburn, dyspepsia (including functional dyspepsia or nonulcer dy…	D043183	D004066	PRESENT
33	7304036	Methods and compositions for the treatment of gastrointestinal disorders	The present invention features compositions and related methods for treating IBS and other gastrointestinal disorders and conditions (e.g., gastrointestinal motility disorders, functional gastrointestinal disorders, gastroesophageal reflux disease (GERD), Crohn's disease, ulcerative colitis, Inflammatory bowel disease, functional heartburn, dyspepsia (including functional dyspepsia or nonulcer dy…	D005767	D004066	PRESENT
33	7304036	Methods and compositions for the treatment of gastrointestinal disorders	The present invention features compositions and related methods for treating IBS and other gastrointestinal disorders and conditions (e.g., gastrointestinal motility disorders, functional gastrointestinal disorders, gastroesophageal reflux disease (GERD), Crohn's disease, ulcerative colitis, Inflammatory bowel disease, functional heartburn, dyspepsia (including functional dyspepsia or nonulcer dy…	D005764	D004066	PRESENT
33	7304036	Methods and compositions for the treatment of gastrointestinal disorders	The present invention features compositions and related methods for treating IBS and other gastrointestinal disorders and conditions (e.g., gastrointestinal motility disorders, functional gastrointestinal disorders, gastroesophageal reflux disease (GERD), Crohn's disease, ulcerative colitis, Inflammatory bowel disease, functional heartburn, dyspepsia (including functional dyspepsia or nonulcer dy…	D003424	D004066	PRESENT
33	7304036	Methods and compositions for the treatment of gastrointestinal disorders	The present invention features compositions and related methods for treating IBS and other gastrointestinal disorders and conditions (e.g., gastrointestinal motility disorders, functional gastrointestinal disorders, gastroesophageal reflux disease (GERD), Crohn's disease, ulcerative colitis, Inflammatory bowel disease, functional heartburn, dyspepsia (including functional dyspepsia or nonulcer dy…	D003093	D004066	PRESENT
33	7304036	Methods and compositions for the treatment of gastrointestinal disorders	The present invention features compositions and related methods for treating IBS and other gastrointestinal disorders and conditions (e.g., gastrointestinal motility disorders, functional gastrointestinal disorders, gastroesophageal reflux disease (GERD), Crohn's disease, ulcerative colitis, Inflammatory bowel disease, functional heartburn, dyspepsia (including functional dyspepsia or nonulcer dy…	D018589	D004066	PRESENT
33	7304036	Methods and compositions for the treatment of gastrointestinal disorders	The present invention features compositions and related methods for treating IBS and other gastrointestinal disorders and conditions (e.g., gastrointestinal motility disorders, functional gastrointestinal disorders, gastroesophageal reflux disease (GERD), Crohn's disease, ulcerative colitis, Inflammatory bowel disease, functional heartburn, dyspepsia (including functional dyspepsia or nonulcer dy…	D018589	D013568	PRESENT
33	7304036	Methods and compositions for the treatment of gastrointestinal disorders	The present invention features compositions and related methods for treating IBS and other gastrointestinal disorders and conditions (e.g., gastrointestinal motility disorders, functional gastrointestinal disorders, gastroesophageal reflux disease (GERD), Crohn's disease, ulcerative colitis, Inflammatory bowel disease, functional heartburn, dyspepsia (including functional dyspepsia or nonulcer dy…	D003112	D004066	PRESENT
33	7304036	Methods and compositions for the treatment of gastrointestinal disorders	The present invention features compositions and related methods for treating IBS and other gastrointestinal disorders and conditions (e.g., gastrointestinal motility disorders, functional gastrointestinal disorders, gastroesophageal reflux disease (GERD), Crohn's disease, ulcerative colitis, Inflammatory bowel disease, functional heartburn, dyspepsia (including functional dyspepsia or nonulcer dy…	D000079689	D013568	PRESENT
33	7304036	Methods and compositions for the treatment of gastrointestinal disorders	The present invention features compositions and related methods for treating IBS and other gastrointestinal disorders and conditions (e.g., gastrointestinal motility disorders, functional gastrointestinal disorders, gastroesophageal reflux disease (GERD), Crohn's disease, ulcerative colitis, Inflammatory bowel disease, functional heartburn, dyspepsia (including functional dyspepsia or nonulcer dy…	D000079689	D064419	PRESENT
34	7125875	Cyclic protein tyrosine kinase inhibitors	Novel cyclic compounds and salts thereof, pharmaceutical compositions containing such compounds, and methods of using such compounds in the treatment of protein tyrosine kinase-associated disorders such as immunologic and oncologic disorders. 1. A method for the treatment of a cancer comprising administering to a subject in need thereof an effective amount of the compound of formula III or a salt…	D015466	D009369	PRESENT
34	7125875	Cyclic protein tyrosine kinase inhibitors	Novel cyclic compounds and salts thereof, pharmaceutical compositions containing such compounds, and methods of using such compounds in the treatment of protein tyrosine kinase-associated disorders such as immunologic and oncologic disorders. 1. A method for the treatment of a cancer comprising administering to a subject in need thereof an effective amount of the compound of formula III or a salt…	D015466	D006425	PRESENT
34	7125875	Cyclic protein tyrosine kinase inhibitors	Novel cyclic compounds and salts thereof, pharmaceutical compositions containing such compounds, and methods of using such compounds in the treatment of protein tyrosine kinase-associated disorders such as immunologic and oncologic disorders. 1. A method for the treatment of a cancer comprising administering to a subject in need thereof an effective amount of the compound of formula III or a salt…	D015466	D013568	PRESENT
34	7125875	Cyclic protein tyrosine kinase inhibitors	Novel cyclic compounds and salts thereof, pharmaceutical compositions containing such compounds, and methods of using such compounds in the treatment of protein tyrosine kinase-associated disorders such as immunologic and oncologic disorders. 1. A method for the treatment of a cancer comprising administering to a subject in need thereof an effective amount of the compound of formula III or a salt…	D046152	D009369	PRESENT
34	7125875	Cyclic protein tyrosine kinase inhibitors	Novel cyclic compounds and salts thereof, pharmaceutical compositions containing such compounds, and methods of using such compounds in the treatment of protein tyrosine kinase-associated disorders such as immunologic and oncologic disorders. 1. A method for the treatment of a cancer comprising administering to a subject in need thereof an effective amount of the compound of formula III or a salt…	D046152	D004066	PRESENT
34	7125875	Cyclic protein tyrosine kinase inhibitors	Novel cyclic compounds and salts thereof, pharmaceutical compositions containing such compounds, and methods of using such compounds in the treatment of protein tyrosine kinase-associated disorders such as immunologic and oncologic disorders. 1. A method for the treatment of a cancer comprising administering to a subject in need thereof an effective amount of the compound of formula III or a salt…	D055752	D009369	PRESENT
34	7125875	Cyclic protein tyrosine kinase inhibitors	Novel cyclic compounds and salts thereof, pharmaceutical compositions containing such compounds, and methods of using such compounds in the treatment of protein tyrosine kinase-associated disorders such as immunologic and oncologic disorders. 1. A method for the treatment of a cancer comprising administering to a subject in need thereof an effective amount of the compound of formula III or a salt…	D055752	D012140	PRESENT
34	7125875	Cyclic protein tyrosine kinase inhibitors	Novel cyclic compounds and salts thereof, pharmaceutical compositions containing such compounds, and methods of using such compounds in the treatment of protein tyrosine kinase-associated disorders such as immunologic and oncologic disorders. 1. A method for the treatment of a cancer comprising administering to a subject in need thereof an effective amount of the compound of formula III or a salt…	D002289	D009369	PRESENT
34	7125875	Cyclic protein tyrosine kinase inhibitors	Novel cyclic compounds and salts thereof, pharmaceutical compositions containing such compounds, and methods of using such compounds in the treatment of protein tyrosine kinase-associated disorders such as immunologic and oncologic disorders. 1. A method for the treatment of a cancer comprising administering to a subject in need thereof an effective amount of the compound of formula III or a salt…	D002289	D012140	PRESENT
34	7125875	Cyclic protein tyrosine kinase inhibitors	Novel cyclic compounds and salts thereof, pharmaceutical compositions containing such compounds, and methods of using such compounds in the treatment of protein tyrosine kinase-associated disorders such as immunologic and oncologic disorders. 1. A method for the treatment of a cancer comprising administering to a subject in need thereof an effective amount of the compound of formula III or a salt…	D010051	D009369	PRESENT
34	7125875	Cyclic protein tyrosine kinase inhibitors	Novel cyclic compounds and salts thereof, pharmaceutical compositions containing such compounds, and methods of using such compounds in the treatment of protein tyrosine kinase-associated disorders such as immunologic and oncologic disorders. 1. A method for the treatment of a cancer comprising administering to a subject in need thereof an effective amount of the compound of formula III or a salt…	D010051	D000091642	PRESENT
34	7125875	Cyclic protein tyrosine kinase inhibitors	Novel cyclic compounds and salts thereof, pharmaceutical compositions containing such compounds, and methods of using such compounds in the treatment of protein tyrosine kinase-associated disorders such as immunologic and oncologic disorders. 1. A method for the treatment of a cancer comprising administering to a subject in need thereof an effective amount of the compound of formula III or a salt…	D010051	D004700	PRESENT
34	7125875	Cyclic protein tyrosine kinase inhibitors	Novel cyclic compounds and salts thereof, pharmaceutical compositions containing such compounds, and methods of using such compounds in the treatment of protein tyrosine kinase-associated disorders such as immunologic and oncologic disorders. 1. A method for the treatment of a cancer comprising administering to a subject in need thereof an effective amount of the compound of formula III or a salt…	D008545	D009369	PRESENT
34	7125875	Cyclic protein tyrosine kinase inhibitors	Novel cyclic compounds and salts thereof, pharmaceutical compositions containing such compounds, and methods of using such compounds in the treatment of protein tyrosine kinase-associated disorders such as immunologic and oncologic disorders. 1. A method for the treatment of a cancer comprising administering to a subject in need thereof an effective amount of the compound of formula III or a salt…	D008415	D009369	PRESENT
34	7125875	Cyclic protein tyrosine kinase inhibitors	Novel cyclic compounds and salts thereof, pharmaceutical compositions containing such compounds, and methods of using such compounds in the treatment of protein tyrosine kinase-associated disorders such as immunologic and oncologic disorders. 1. A method for the treatment of a cancer comprising administering to a subject in need thereof an effective amount of the compound of formula III or a salt…	D008415	D007154	PRESENT
34	7125875	Cyclic protein tyrosine kinase inhibitors	Novel cyclic compounds and salts thereof, pharmaceutical compositions containing such compounds, and methods of using such compounds in the treatment of protein tyrosine kinase-associated disorders such as immunologic and oncologic disorders. 1. A method for the treatment of a cancer comprising administering to a subject in need thereof an effective amount of the compound of formula III or a salt…	D009373	D009369	PRESENT
34	7125875	Cyclic protein tyrosine kinase inhibitors	Novel cyclic compounds and salts thereof, pharmaceutical compositions containing such compounds, and methods of using such compounds in the treatment of protein tyrosine kinase-associated disorders such as immunologic and oncologic disorders. 1. A method for the treatment of a cancer comprising administering to a subject in need thereof an effective amount of the compound of formula III or a salt…	D015470	D009369	PRESENT
34	7125875	Cyclic protein tyrosine kinase inhibitors	Novel cyclic compounds and salts thereof, pharmaceutical compositions containing such compounds, and methods of using such compounds in the treatment of protein tyrosine kinase-associated disorders such as immunologic and oncologic disorders. 1. A method for the treatment of a cancer comprising administering to a subject in need thereof an effective amount of the compound of formula III or a salt…	D012509	D009369	PRESENT
34	7125875	Cyclic protein tyrosine kinase inhibitors	Novel cyclic compounds and salts thereof, pharmaceutical compositions containing such compounds, and methods of using such compounds in the treatment of protein tyrosine kinase-associated disorders such as immunologic and oncologic disorders. 1. A method for the treatment of a cancer comprising administering to a subject in need thereof an effective amount of the compound of formula III or a salt…	D001943	D009369	PRESENT
34	7125875	Cyclic protein tyrosine kinase inhibitors	Novel cyclic compounds and salts thereof, pharmaceutical compositions containing such compounds, and methods of using such compounds in the treatment of protein tyrosine kinase-associated disorders such as immunologic and oncologic disorders. 1. A method for the treatment of a cancer comprising administering to a subject in need thereof an effective amount of the compound of formula III or a salt…	D001943	D017437	PRESENT
34	7125875	Cyclic protein tyrosine kinase inhibitors	Novel cyclic compounds and salts thereof, pharmaceutical compositions containing such compounds, and methods of using such compounds in the treatment of protein tyrosine kinase-associated disorders such as immunologic and oncologic disorders. 1. A method for the treatment of a cancer comprising administering to a subject in need thereof an effective amount of the compound of formula III or a salt…	D015179	D009369	PRESENT
34	7125875	Cyclic protein tyrosine kinase inhibitors	Novel cyclic compounds and salts thereof, pharmaceutical compositions containing such compounds, and methods of using such compounds in the treatment of protein tyrosine kinase-associated disorders such as immunologic and oncologic disorders. 1. A method for the treatment of a cancer comprising administering to a subject in need thereof an effective amount of the compound of formula III or a salt…	D015179	D004066	PRESENT
34	7125875	Cyclic protein tyrosine kinase inhibitors	Novel cyclic compounds and salts thereof, pharmaceutical compositions containing such compounds, and methods of using such compounds in the treatment of protein tyrosine kinase-associated disorders such as immunologic and oncologic disorders. 1. A method for the treatment of a cancer comprising administering to a subject in need thereof an effective amount of the compound of formula III or a salt…	D010190	D009369	PRESENT
34	7125875	Cyclic protein tyrosine kinase inhibitors	Novel cyclic compounds and salts thereof, pharmaceutical compositions containing such compounds, and methods of using such compounds in the treatment of protein tyrosine kinase-associated disorders such as immunologic and oncologic disorders. 1. A method for the treatment of a cancer comprising administering to a subject in need thereof an effective amount of the compound of formula III or a salt…	D010190	D004066	PRESENT
34	7125875	Cyclic protein tyrosine kinase inhibitors	Novel cyclic compounds and salts thereof, pharmaceutical compositions containing such compounds, and methods of using such compounds in the treatment of protein tyrosine kinase-associated disorders such as immunologic and oncologic disorders. 1. A method for the treatment of a cancer comprising administering to a subject in need thereof an effective amount of the compound of formula III or a salt…	D010190	D004700	PRESENT
34	7125875	Cyclic protein tyrosine kinase inhibitors	Novel cyclic compounds and salts thereof, pharmaceutical compositions containing such compounds, and methods of using such compounds in the treatment of protein tyrosine kinase-associated disorders such as immunologic and oncologic disorders. 1. A method for the treatment of a cancer comprising administering to a subject in need thereof an effective amount of the compound of formula III or a salt…	D011471	D009369	PRESENT
34	7125875	Cyclic protein tyrosine kinase inhibitors	Novel cyclic compounds and salts thereof, pharmaceutical compositions containing such compounds, and methods of using such compounds in the treatment of protein tyrosine kinase-associated disorders such as immunologic and oncologic disorders. 1. A method for the treatment of a cancer comprising administering to a subject in need thereof an effective amount of the compound of formula III or a salt…	D011471	D000091642	PRESENT
35	8685460	Treatment using dantrolene	Provided are low-volume, safe for injection formulations of dantrolene yielding significant advantages over the currently approved and marketed dantrolene for malignant hyperthermia (MH) threatening anesthetic crisis. Once dantrolene can be made immediately available to patients triggered of MH, the anesthesiologist will be able to focus exclusively on the management of the patient's physiologic …	D000084462	D013568	PRESENT
35	8685460	Treatment using dantrolene	Provided are low-volume, safe for injection formulations of dantrolene yielding significant advantages over the currently approved and marketed dantrolene for malignant hyperthermia (MH) threatening anesthetic crisis. Once dantrolene can be made immediately available to patients triggered of MH, the anesthesiologist will be able to focus exclusively on the management of the patient's physiologic …	D000084462	D014947	PRESENT
36	6015577	Pharmaceutical compositions containing dipyridamole or mopidamol and acetylsalicylic acid or the physiologically acceptable salts thereof, processes for preparing them and their use in treating clot formation	The specification describes a pharmaceutical combination consisting of dipyridamole or mopidamol and acetylsalicylic acid or the physiologically acceptable salts thereof, processes for preparing this pharmaceutical combination and the use thereof for the controlled prevention of clot formation. What is claimed is: 1. A pharmaceutical composition for oral administration comprising: a first compone…	D002546	D009422	PRESENT
36	6015577	Pharmaceutical compositions containing dipyridamole or mopidamol and acetylsalicylic acid or the physiologically acceptable salts thereof, processes for preparing them and their use in treating clot formation	The specification describes a pharmaceutical combination consisting of dipyridamole or mopidamol and acetylsalicylic acid or the physiologically acceptable salts thereof, processes for preparing this pharmaceutical combination and the use thereof for the controlled prevention of clot formation. What is claimed is: 1. A pharmaceutical composition for oral administration comprising: a first compone…	D002546	D002318	PRESENT
36	6015577	Pharmaceutical compositions containing dipyridamole or mopidamol and acetylsalicylic acid or the physiologically acceptable salts thereof, processes for preparing them and their use in treating clot formation	The specification describes a pharmaceutical combination consisting of dipyridamole or mopidamol and acetylsalicylic acid or the physiologically acceptable salts thereof, processes for preparing this pharmaceutical combination and the use thereof for the controlled prevention of clot formation. What is claimed is: 1. A pharmaceutical composition for oral administration comprising: a first compone…	D000083242	D009422	PRESENT
36	6015577	Pharmaceutical compositions containing dipyridamole or mopidamol and acetylsalicylic acid or the physiologically acceptable salts thereof, processes for preparing them and their use in treating clot formation	The specification describes a pharmaceutical combination consisting of dipyridamole or mopidamol and acetylsalicylic acid or the physiologically acceptable salts thereof, processes for preparing this pharmaceutical combination and the use thereof for the controlled prevention of clot formation. What is claimed is: 1. A pharmaceutical composition for oral administration comprising: a first compone…	D000083242	D002318	PRESENT
36	6015577	Pharmaceutical compositions containing dipyridamole or mopidamol and acetylsalicylic acid or the physiologically acceptable salts thereof, processes for preparing them and their use in treating clot formation	The specification describes a pharmaceutical combination consisting of dipyridamole or mopidamol and acetylsalicylic acid or the physiologically acceptable salts thereof, processes for preparing this pharmaceutical combination and the use thereof for the controlled prevention of clot formation. What is claimed is: 1. A pharmaceutical composition for oral administration comprising: a first compone…	D009203	D002318	PRESENT
36	6015577	Pharmaceutical compositions containing dipyridamole or mopidamol and acetylsalicylic acid or the physiologically acceptable salts thereof, processes for preparing them and their use in treating clot formation	The specification describes a pharmaceutical combination consisting of dipyridamole or mopidamol and acetylsalicylic acid or the physiologically acceptable salts thereof, processes for preparing this pharmaceutical combination and the use thereof for the controlled prevention of clot formation. What is claimed is: 1. A pharmaceutical composition for oral administration comprising: a first compone…	D009203	D013568	PRESENT
37	5993830	Cosmetic skin preparation	The present invention relates to a skin preparation comprising lipophilic and hydrophilic components, which is intended for application on skin. The skin preparation according to the present invention is characterized in that it exists as a two-phase system and it is capable of creating a semi-permeable membrane in the skin. The invention also relates to a process for the manufacture of the skin …	D004485	D017437	PRESENT
37	5993830	Cosmetic skin preparation	The present invention relates to a skin preparation comprising lipophilic and hydrophilic components, which is intended for application on skin. The skin preparation according to the present invention is characterized in that it exists as a two-phase system and it is capable of creating a semi-permeable membrane in the skin. The invention also relates to a process for the manufacture of the skin …	D003877	D017437	PRESENT
38	5980864	1,4,7,10-tetraazacyclododecane butyltriols, processes for their production and pharmaceutical agents containing them	1,4,7,10-Tetraazacyclodedecane butyltriols of general formula IA ##STR1## in which R1 means hydrogen or a metal ion equivalent independent of one another and R2 means a butyltriol radical as well as their salts with organic or inorganic bases or amino acids are valuable pharmaceutical agents. What is claimed is: 1. A 1,4,7,10-tetraazacyclododecane butyltriol of formula IA ##STR8## in which each R…	NA		NULL
39	8642608	Quinazoline derivatives as VEGF inhibitors	The invention relates to quinazoline derivatives of formula (I), wherein m is an integer from 1 to 3; R1 represents halogeno or C1-3alkyl; X1 represents —O—; R2 is selected from one of the following three groups: 1) C1-5alkylR3 (wherein R3 is piperidinyl-4-yl which may bear one or two substituents selected from hydroxy, halogeno, C1-4alkyl, C1-4hydroxyalkyl and C1-4alkoxy; 2) C2-5alkenylR3 (where…	D009369	D009369	PRESENT
39	8642608	Quinazoline derivatives as VEGF inhibitors	The invention relates to quinazoline derivatives of formula (I), wherein m is an integer from 1 to 3; R1 represents halogeno or C1-3alkyl; X1 represents —O—; R2 is selected from one of the following three groups: 1) C1-5alkylR3 (wherein R3 is piperidinyl-4-yl which may bear one or two substituents selected from hydroxy, halogeno, C1-4alkyl, C1-4hydroxyalkyl and C1-4alkoxy; 2) C2-5alkenylR3 (where…	D001943	D009369	PRESENT
39	8642608	Quinazoline derivatives as VEGF inhibitors	The invention relates to quinazoline derivatives of formula (I), wherein m is an integer from 1 to 3; R1 represents halogeno or C1-3alkyl; X1 represents —O—; R2 is selected from one of the following three groups: 1) C1-5alkylR3 (wherein R3 is piperidinyl-4-yl which may bear one or two substituents selected from hydroxy, halogeno, C1-4alkyl, C1-4hydroxyalkyl and C1-4alkoxy; 2) C2-5alkenylR3 (where…	D001943	D017437	PRESENT
39	8642608	Quinazoline derivatives as VEGF inhibitors	The invention relates to quinazoline derivatives of formula (I), wherein m is an integer from 1 to 3; R1 represents halogeno or C1-3alkyl; X1 represents —O—; R2 is selected from one of the following three groups: 1) C1-5alkylR3 (wherein R3 is piperidinyl-4-yl which may bear one or two substituents selected from hydroxy, halogeno, C1-4alkyl, C1-4hydroxyalkyl and C1-4alkoxy; 2) C2-5alkenylR3 (where…	D003110	D009369	PRESENT
39	8642608	Quinazoline derivatives as VEGF inhibitors	The invention relates to quinazoline derivatives of formula (I), wherein m is an integer from 1 to 3; R1 represents halogeno or C1-3alkyl; X1 represents —O—; R2 is selected from one of the following three groups: 1) C1-5alkylR3 (wherein R3 is piperidinyl-4-yl which may bear one or two substituents selected from hydroxy, halogeno, C1-4alkyl, C1-4hydroxyalkyl and C1-4alkoxy; 2) C2-5alkenylR3 (where…	D003110	D004066	PRESENT
39	8642608	Quinazoline derivatives as VEGF inhibitors	The invention relates to quinazoline derivatives of formula (I), wherein m is an integer from 1 to 3; R1 represents halogeno or C1-3alkyl; X1 represents —O—; R2 is selected from one of the following three groups: 1) C1-5alkylR3 (wherein R3 is piperidinyl-4-yl which may bear one or two substituents selected from hydroxy, halogeno, C1-4alkyl, C1-4hydroxyalkyl and C1-4alkoxy; 2) C2-5alkenylR3 (where…	D014846	D009369	PRESENT
39	8642608	Quinazoline derivatives as VEGF inhibitors	The invention relates to quinazoline derivatives of formula (I), wherein m is an integer from 1 to 3; R1 represents halogeno or C1-3alkyl; X1 represents —O—; R2 is selected from one of the following three groups: 1) C1-5alkylR3 (wherein R3 is piperidinyl-4-yl which may bear one or two substituents selected from hydroxy, halogeno, C1-4alkyl, C1-4hydroxyalkyl and C1-4alkoxy; 2) C2-5alkenylR3 (where…	D014846	D000091642	PRESENT
39	8642608	Quinazoline derivatives as VEGF inhibitors	The invention relates to quinazoline derivatives of formula (I), wherein m is an integer from 1 to 3; R1 represents halogeno or C1-3alkyl; X1 represents —O—; R2 is selected from one of the following three groups: 1) C1-5alkylR3 (wherein R3 is piperidinyl-4-yl which may bear one or two substituents selected from hydroxy, halogeno, C1-4alkyl, C1-4hydroxyalkyl and C1-4alkoxy; 2) C2-5alkenylR3 (where…	D012878	D009369	PRESENT
39	8642608	Quinazoline derivatives as VEGF inhibitors	The invention relates to quinazoline derivatives of formula (I), wherein m is an integer from 1 to 3; R1 represents halogeno or C1-3alkyl; X1 represents —O—; R2 is selected from one of the following three groups: 1) C1-5alkylR3 (wherein R3 is piperidinyl-4-yl which may bear one or two substituents selected from hydroxy, halogeno, C1-4alkyl, C1-4hydroxyalkyl and C1-4alkoxy; 2) C2-5alkenylR3 (where…	D012878	D017437	PRESENT
39	8642608	Quinazoline derivatives as VEGF inhibitors	The invention relates to quinazoline derivatives of formula (I), wherein m is an integer from 1 to 3; R1 represents halogeno or C1-3alkyl; X1 represents —O—; R2 is selected from one of the following three groups: 1) C1-5alkylR3 (wherein R3 is piperidinyl-4-yl which may bear one or two substituents selected from hydroxy, halogeno, C1-4alkyl, C1-4hydroxyalkyl and C1-4alkoxy; 2) C2-5alkenylR3 (where…	D008175	D009369	PRESENT
39	8642608	Quinazoline derivatives as VEGF inhibitors	The invention relates to quinazoline derivatives of formula (I), wherein m is an integer from 1 to 3; R1 represents halogeno or C1-3alkyl; X1 represents —O—; R2 is selected from one of the following three groups: 1) C1-5alkylR3 (wherein R3 is piperidinyl-4-yl which may bear one or two substituents selected from hydroxy, halogeno, C1-4alkyl, C1-4hydroxyalkyl and C1-4alkoxy; 2) C2-5alkenylR3 (where…	D008175	D012140	PRESENT
40	5688801	Method of inhibiting neurotransmitter activity using microencapsulated 3-piperidiny2-substituted 1,2-benzisoxazoles and 1,2-benzisothiazoles	A pharmaceutical composition comprising a biodegradable and biocompatible composition comprising a 1,2 benzazole within a polymeric matrix. The 1,2 benzazole composition, pharmaceutically acceptable acid addition salts thereof, are potent antagonists of a series of neurotransmitters, particularly serotonin and dopamine. A method of inhibiting both serotonergic overactivity and dopaminergic overst…	NA		NULL
41	7927624	Hydrophilic/lipophilic polymeric matrix dosage formulation	An oral dosage form comprising a pharmaceutical tablet of one or more layers, one of which carries a biologically active substance; the formulation of said tablet includes different percentages of hydrophilic and lipophilic polymeric materials, and adjuvant substances. The tablets of the present invention show a release rate which is independent from the amounts of active substance present in the…	NA		NULL
42	5741803	Substituted thiazolidinedionle derivatives	##STR1## A compound of formula (I) or a tautomeric form therof and/or a pharmaceutically acceptable solvate thereof, wherein R1,A1,A2,M are as defined in the, specification. A process for preparing such a compound, a pharmaceutical composition containin such a compound and the use of such a compound for treating hyperglycemia. We claim: 1. A compound which is 5- 4- 2-(N-methyl-N-(2-pyridyl)amino)…	D006943	D009750	PRESENT
43	5658590	Treatment of attention-deficit/hyperactivity disorder	Tomoxetine, a norepinephrine uptake inhibitor, is used to treat attention-deficit/hyperactivity disorder. We claim: 1. A method of treating attention-deficit/hyperactivity disorder comprising administering to a patient in need of such treatment an effective amount of tomoxetine. 2. A method of claim 1 wherein the predominantly inattentive type of attention-deficit/hyperactivity disorder is treate…	NA		NULL
44	7465462	Multiparticulate controlled release selective serotonin reuptake inhibitor formulations	A multiparticulate controlled release selective serotonin reuptate inhibitor (SSRI) formulation for oral administration is provided. The formulation includes particles of an SSRI or a pharmaceutically acceptable salt thereof, which are coated with a rate-controlling polymer that allows controlled release of the SSRI over a period of not less than about 12 hours after oral administration. The rate…	NA		NULL
45	5665772	O-alkylated rapamycin derivatives and their use, particularly as immunosuppressants	Novel derivatives of rapamycin, particularly 9-deoxorapamycins, 26-dihydro-rapamycins, and 40-0-substituted and 28,40-0,0-di-substituted rapamycins, are found to have pharmaceutical utility, particularly as an immunosuppressants. We claim: 1. A compound of the formula ##STR3## wherein R1 is hydroxy(C1-6)alkyl or hydroxy(C1-3)alkoxy(C1-3)alkyl. 2. A compound according to claim 1 in which R1 is hyd…	NA		NULL
46	8371292	Use of ciclesonide for the treatment of respiratory diseases	The invention relates to new method of treatment of respiratory diseases, in particular the treatment of asthmatic children. 1. A method for treating a respiratory disease in a child while reducing or avoiding systemic side effects on said child's growth rate, comprising administering to the child a dose of a composition containing ciclesonide as the sole active ingredient, or a pharmaceutically …	D012140	D012140	PRESENT
46	8371292	Use of ciclesonide for the treatment of respiratory diseases	The invention relates to new method of treatment of respiratory diseases, in particular the treatment of asthmatic children. 1. A method for treating a respiratory disease in a child while reducing or avoiding systemic side effects on said child's growth rate, comprising administering to the child a dose of a composition containing ciclesonide as the sole active ingredient, or a pharmaceutically …	D001249	D012140	PRESENT
46	8371292	Use of ciclesonide for the treatment of respiratory diseases	The invention relates to new method of treatment of respiratory diseases, in particular the treatment of asthmatic children. 1. A method for treating a respiratory disease in a child while reducing or avoiding systemic side effects on said child's growth rate, comprising administering to the child a dose of a composition containing ciclesonide as the sole active ingredient, or a pharmaceutically …	D001249	D007154	PRESENT
46	8371292	Use of ciclesonide for the treatment of respiratory diseases	The invention relates to new method of treatment of respiratory diseases, in particular the treatment of asthmatic children. 1. A method for treating a respiratory disease in a child while reducing or avoiding systemic side effects on said child's growth rate, comprising administering to the child a dose of a composition containing ciclesonide as the sole active ingredient, or a pharmaceutically …	D001250	D012140	PRESENT
46	8371292	Use of ciclesonide for the treatment of respiratory diseases	The invention relates to new method of treatment of respiratory diseases, in particular the treatment of asthmatic children. 1. A method for treating a respiratory disease in a child while reducing or avoiding systemic side effects on said child's growth rate, comprising administering to the child a dose of a composition containing ciclesonide as the sole active ingredient, or a pharmaceutically …	D001250	D007154	PRESENT
46	8371292	Use of ciclesonide for the treatment of respiratory diseases	The invention relates to new method of treatment of respiratory diseases, in particular the treatment of asthmatic children. 1. A method for treating a respiratory disease in a child while reducing or avoiding systemic side effects on said child's growth rate, comprising administering to the child a dose of a composition containing ciclesonide as the sole active ingredient, or a pharmaceutically …	D029424	D012140	PRESENT
46	8371292	Use of ciclesonide for the treatment of respiratory diseases	The invention relates to new method of treatment of respiratory diseases, in particular the treatment of asthmatic children. 1. A method for treating a respiratory disease in a child while reducing or avoiding systemic side effects on said child's growth rate, comprising administering to the child a dose of a composition containing ciclesonide as the sole active ingredient, or a pharmaceutically …	D029424	D013568	PRESENT
46	8371292	Use of ciclesonide for the treatment of respiratory diseases	The invention relates to new method of treatment of respiratory diseases, in particular the treatment of asthmatic children. 1. A method for treating a respiratory disease in a child while reducing or avoiding systemic side effects on said child's growth rate, comprising administering to the child a dose of a composition containing ciclesonide as the sole active ingredient, or a pharmaceutically …	D029481	D007239	PRESENT
46	8371292	Use of ciclesonide for the treatment of respiratory diseases	The invention relates to new method of treatment of respiratory diseases, in particular the treatment of asthmatic children. 1. A method for treating a respiratory disease in a child while reducing or avoiding systemic side effects on said child's growth rate, comprising administering to the child a dose of a composition containing ciclesonide as the sole active ingredient, or a pharmaceutically …	D029481	D012140	PRESENT
46	8371292	Use of ciclesonide for the treatment of respiratory diseases	The invention relates to new method of treatment of respiratory diseases, in particular the treatment of asthmatic children. 1. A method for treating a respiratory disease in a child while reducing or avoiding systemic side effects on said child's growth rate, comprising administering to the child a dose of a composition containing ciclesonide as the sole active ingredient, or a pharmaceutically …	D029481	D013568	PRESENT
46	8371292	Use of ciclesonide for the treatment of respiratory diseases	The invention relates to new method of treatment of respiratory diseases, in particular the treatment of asthmatic children. 1. A method for treating a respiratory disease in a child while reducing or avoiding systemic side effects on said child's growth rate, comprising administering to the child a dose of a composition containing ciclesonide as the sole active ingredient, or a pharmaceutically …	D001991	D007239	PRESENT
46	8371292	Use of ciclesonide for the treatment of respiratory diseases	The invention relates to new method of treatment of respiratory diseases, in particular the treatment of asthmatic children. 1. A method for treating a respiratory disease in a child while reducing or avoiding systemic side effects on said child's growth rate, comprising administering to the child a dose of a composition containing ciclesonide as the sole active ingredient, or a pharmaceutically …	D001991	D012140	PRESENT
46	8371292	Use of ciclesonide for the treatment of respiratory diseases	The invention relates to new method of treatment of respiratory diseases, in particular the treatment of asthmatic children. 1. A method for treating a respiratory disease in a child while reducing or avoiding systemic side effects on said child's growth rate, comprising administering to the child a dose of a composition containing ciclesonide as the sole active ingredient, or a pharmaceutically …	D012141	D007239	PRESENT
46	8371292	Use of ciclesonide for the treatment of respiratory diseases	The invention relates to new method of treatment of respiratory diseases, in particular the treatment of asthmatic children. 1. A method for treating a respiratory disease in a child while reducing or avoiding systemic side effects on said child's growth rate, comprising administering to the child a dose of a composition containing ciclesonide as the sole active ingredient, or a pharmaceutically …	D012141	D012140	PRESENT
46	8371292	Use of ciclesonide for the treatment of respiratory diseases	The invention relates to new method of treatment of respiratory diseases, in particular the treatment of asthmatic children. 1. A method for treating a respiratory disease in a child while reducing or avoiding systemic side effects on said child's growth rate, comprising administering to the child a dose of a composition containing ciclesonide as the sole active ingredient, or a pharmaceutically …	D006255	D012140	PRESENT
46	8371292	Use of ciclesonide for the treatment of respiratory diseases	The invention relates to new method of treatment of respiratory diseases, in particular the treatment of asthmatic children. 1. A method for treating a respiratory disease in a child while reducing or avoiding systemic side effects on said child's growth rate, comprising administering to the child a dose of a composition containing ciclesonide as the sole active ingredient, or a pharmaceutically …	D006255	D010038	PRESENT
46	8371292	Use of ciclesonide for the treatment of respiratory diseases	The invention relates to new method of treatment of respiratory diseases, in particular the treatment of asthmatic children. 1. A method for treating a respiratory disease in a child while reducing or avoiding systemic side effects on said child's growth rate, comprising administering to the child a dose of a composition containing ciclesonide as the sole active ingredient, or a pharmaceutically …	D006255	D007154	PRESENT
46	8371292	Use of ciclesonide for the treatment of respiratory diseases	The invention relates to new method of treatment of respiratory diseases, in particular the treatment of asthmatic children. 1. A method for treating a respiratory disease in a child while reducing or avoiding systemic side effects on said child's growth rate, comprising administering to the child a dose of a composition containing ciclesonide as the sole active ingredient, or a pharmaceutically …	D065631	D012140	PRESENT
46	8371292	Use of ciclesonide for the treatment of respiratory diseases	The invention relates to new method of treatment of respiratory diseases, in particular the treatment of asthmatic children. 1. A method for treating a respiratory disease in a child while reducing or avoiding systemic side effects on said child's growth rate, comprising administering to the child a dose of a composition containing ciclesonide as the sole active ingredient, or a pharmaceutically …	D065631	D010038	PRESENT
46	8371292	Use of ciclesonide for the treatment of respiratory diseases	The invention relates to new method of treatment of respiratory diseases, in particular the treatment of asthmatic children. 1. A method for treating a respiratory disease in a child while reducing or avoiding systemic side effects on said child's growth rate, comprising administering to the child a dose of a composition containing ciclesonide as the sole active ingredient, or a pharmaceutically …	D065631	D007154	PRESENT
46	8371292	Use of ciclesonide for the treatment of respiratory diseases	The invention relates to new method of treatment of respiratory diseases, in particular the treatment of asthmatic children. 1. A method for treating a respiratory disease in a child while reducing or avoiding systemic side effects on said child's growth rate, comprising administering to the child a dose of a composition containing ciclesonide as the sole active ingredient, or a pharmaceutically …	D012220	D007239	PRESENT
46	8371292	Use of ciclesonide for the treatment of respiratory diseases	The invention relates to new method of treatment of respiratory diseases, in particular the treatment of asthmatic children. 1. A method for treating a respiratory disease in a child while reducing or avoiding systemic side effects on said child's growth rate, comprising administering to the child a dose of a composition containing ciclesonide as the sole active ingredient, or a pharmaceutically …	D012220	D012140	PRESENT
46	8371292	Use of ciclesonide for the treatment of respiratory diseases	The invention relates to new method of treatment of respiratory diseases, in particular the treatment of asthmatic children. 1. A method for treating a respiratory disease in a child while reducing or avoiding systemic side effects on said child's growth rate, comprising administering to the child a dose of a composition containing ciclesonide as the sole active ingredient, or a pharmaceutically …	D012220	D010038	PRESENT
47	8163723	Combination of azelastine and steroids	A pharmaceutical product or formulation, which comprises azelastine or a pharmaceutically acceptable salt, solvate or physiologically functional derivative thereof, and a steroid, or a pharmaceutical acceptable salt, solvate or physiologically functional derivative thereof, preferably the product or formulation being in a form suitable for nasal or ocular administration. 1. A method for the proph…	D065631	D012140	PRESENT
47	8163723	Combination of azelastine and steroids	A pharmaceutical product or formulation, which comprises azelastine or a pharmaceutically acceptable salt, solvate or physiologically functional derivative thereof, and a steroid, or a pharmaceutical acceptable salt, solvate or physiologically functional derivative thereof, preferably the product or formulation being in a form suitable for nasal or ocular administration. 1. A method for the proph…	D065631	D010038	PRESENT
47	8163723	Combination of azelastine and steroids	A pharmaceutical product or formulation, which comprises azelastine or a pharmaceutically acceptable salt, solvate or physiologically functional derivative thereof, and a steroid, or a pharmaceutical acceptable salt, solvate or physiologically functional derivative thereof, preferably the product or formulation being in a form suitable for nasal or ocular administration. 1. A method for the proph…	D065631	D007154	PRESENT
47	8163723	Combination of azelastine and steroids	A pharmaceutical product or formulation, which comprises azelastine or a pharmaceutically acceptable salt, solvate or physiologically functional derivative thereof, and a steroid, or a pharmaceutical acceptable salt, solvate or physiologically functional derivative thereof, preferably the product or formulation being in a form suitable for nasal or ocular administration. 1. A method for the proph…	D003233	D005128	PRESENT
47	8163723	Combination of azelastine and steroids	A pharmaceutical product or formulation, which comprises azelastine or a pharmaceutically acceptable salt, solvate or physiologically functional derivative thereof, and a steroid, or a pharmaceutical acceptable salt, solvate or physiologically functional derivative thereof, preferably the product or formulation being in a form suitable for nasal or ocular administration. 1. A method for the proph…	D003233	D007154	PRESENT
48	5731296	Selective vasodilation by continuous adenosine infusion	This invention is concerned with the use of adenosine as an agent for the treatment of human beings. More particularly, this invention is concerned with the administration of adenosine to human patients by continuous intravenous infusion for, inter alia, control of blood pressure, use as a selective vasodilator, decreasing pulmonary vascular resistance, treating acute pulmonary hypertension in co…	D012128	D012140	PRESENT
48	5731296	Selective vasodilation by continuous adenosine infusion	This invention is concerned with the use of adenosine as an agent for the treatment of human beings. More particularly, this invention is concerned with the administration of adenosine to human patients by continuous intravenous infusion for, inter alia, control of blood pressure, use as a selective vasodilator, decreasing pulmonary vascular resistance, treating acute pulmonary hypertension in co…	D006976	D012140	PRESENT
48	5731296	Selective vasodilation by continuous adenosine infusion	This invention is concerned with the use of adenosine as an agent for the treatment of human beings. More particularly, this invention is concerned with the administration of adenosine to human patients by continuous intravenous infusion for, inter alia, control of blood pressure, use as a selective vasodilator, decreasing pulmonary vascular resistance, treating acute pulmonary hypertension in co…	D006976	D002318	PRESENT
48	5731296	Selective vasodilation by continuous adenosine infusion	This invention is concerned with the use of adenosine as an agent for the treatment of human beings. More particularly, this invention is concerned with the administration of adenosine to human patients by continuous intravenous infusion for, inter alia, control of blood pressure, use as a selective vasodilator, decreasing pulmonary vascular resistance, treating acute pulmonary hypertension in co…	D003328	D002318	PRESENT
48	5731296	Selective vasodilation by continuous adenosine infusion	This invention is concerned with the use of adenosine as an agent for the treatment of human beings. More particularly, this invention is concerned with the administration of adenosine to human patients by continuous intravenous infusion for, inter alia, control of blood pressure, use as a selective vasodilator, decreasing pulmonary vascular resistance, treating acute pulmonary hypertension in co…	D050197	D002318	PRESENT
49	6528091	Controlled release formulation of divalproex sodium	A controlled release tablet formulation which permits once daily dosing in the treatment of epilepsy comprises from about 50 weight percent to about 55 weight percent of an active ingredient selected from the group consisting of valproic acid, a pharmaceutically acceptable salt or ester of valproic acid, divalproex sodium, and valpromide; from about 20 weight percent to about 40 weight percent hy…	D004827	D009422	PRESENT
50	6169084	2-methyl-thieno-benzodiazepine formulation	The invention provides a pharmaceutically acceptable oleaginous or cholesterol microsphere formulation of olanzapine or olanzapine pamoate or solvates thereof. The invention further provides novel olanzapine pamoate salts or solvates thereof. We claim: 1. A compound which is an olanzapine pamoate salt or a solvates thereof. 2. A compound as claimed in claim 1 wherein the pamoate salt is olanzapin…	NA		NULL
51	5776432	Beclomethasone solution aerosol formulations	Pharmaceutical solution aerosol formulations comprising beclomethasone 17,21 dipropionate, ethanol, and a propellant selected from the group consisting of 1,1,1,2-tetrafluoroethane, 1,1,1,2,3,3,3-heptafluoropropane, and a mixture thereof. What is claimed is: 1. An aerosol formulation comprising a therapeutically effective amount of beclomethasone 17,21 dipropionate, a propellant comprising a hydr…	D001249	D012140	PRESENT
51	5776432	Beclomethasone solution aerosol formulations	Pharmaceutical solution aerosol formulations comprising beclomethasone 17,21 dipropionate, ethanol, and a propellant selected from the group consisting of 1,1,1,2-tetrafluoroethane, 1,1,1,2,3,3,3-heptafluoropropane, and a mixture thereof. What is claimed is: 1. An aerosol formulation comprising a therapeutically effective amount of beclomethasone 17,21 dipropionate, a propellant comprising a hydr…	D001249	D007154	PRESENT
52	8394407	Delayed release tablet with defined core geometry	A tablet comprising a core containing an active agent, and a coating, the core being disposed within the coating such that the coating has a thickness about a longitudinal axis (X-Y) of about 4.85 to 4.95 mm. The position of the core within the coating dictating that the active agent is released rapidly after a lag time during which time no active agent is released. 1. A press-coated tablet compr…	NA		NULL
53	7410957	Method of treatment using bisphosphonic acid	The present invention refers to a pharmaceutical composition of a bisphosphonic acid or salt thereof, and an excipient thereof, and a method of treating disorder characterized by pathologically increased bone resorption comprising orally administering at least 150% of the expected efficious daily dose of a bisphosphonic acid or a pharmaceutically acceptable salt thereof and one or more pharmaceut…	D010024	D009140	PRESENT
53	7410957	Method of treatment using bisphosphonic acid	The present invention refers to a pharmaceutical composition of a bisphosphonic acid or salt thereof, and an excipient thereof, and a method of treating disorder characterized by pathologically increased bone resorption comprising orally administering at least 150% of the expected efficious daily dose of a bisphosphonic acid or a pharmaceutically acceptable salt thereof and one or more pharmaceut…	D010024	D009750	PRESENT
54	RE39071	Anhydro-and isomer-a-21978c cyclic peptides	Two new groups of A-21978C cyclic peptides, anhydro- and isomer-A21978C peptide derivatives, have antibacterial activity and are useful as intermediates. The two groups are prepared via transpeptidation of the parent cyclic peptides. Pharmaceutical formulations containing the new peptides as active ingredients and methods of treating infections caused by susceptible Gram-positive bacteria with th…	D001424	D007239	PRESENT
55	8680124	Treatment of cancers with acquired resistance to kit inhibitors	The present invention provides compositions and uses thereof for treating cancers which have acquired resistance to a KIT inhibitor by administering effective amounts of DAST (4{4-[3-(4-chloro-3-trifluoromethylphenyl)-ureido]-3-fluorophenoxy}-pyridine-2-carboxylic acid methylamide). What is claimed is: 1. A method of treating a cancer in a subject in need thereof, wherein said cancer was initiall…	D009369	D009369	PRESENT
55	8680124	Treatment of cancers with acquired resistance to kit inhibitors	The present invention provides compositions and uses thereof for treating cancers which have acquired resistance to a KIT inhibitor by administering effective amounts of DAST (4{4-[3-(4-chloro-3-trifluoromethylphenyl)-ureido]-3-fluorophenoxy}-pyridine-2-carboxylic acid methylamide). What is claimed is: 1. A method of treating a cancer in a subject in need thereof, wherein said cancer was initiall…	D046152	D009369	PRESENT
55	8680124	Treatment of cancers with acquired resistance to kit inhibitors	The present invention provides compositions and uses thereof for treating cancers which have acquired resistance to a KIT inhibitor by administering effective amounts of DAST (4{4-[3-(4-chloro-3-trifluoromethylphenyl)-ureido]-3-fluorophenoxy}-pyridine-2-carboxylic acid methylamide). What is claimed is: 1. A method of treating a cancer in a subject in need thereof, wherein said cancer was initiall…	D046152	D004066	PRESENT
55	8680124	Treatment of cancers with acquired resistance to kit inhibitors	The present invention provides compositions and uses thereof for treating cancers which have acquired resistance to a KIT inhibitor by administering effective amounts of DAST (4{4-[3-(4-chloro-3-trifluoromethylphenyl)-ureido]-3-fluorophenoxy}-pyridine-2-carboxylic acid methylamide). What is claimed is: 1. A method of treating a cancer in a subject in need thereof, wherein said cancer was initiall…	D015466	D009369	PRESENT
55	8680124	Treatment of cancers with acquired resistance to kit inhibitors	The present invention provides compositions and uses thereof for treating cancers which have acquired resistance to a KIT inhibitor by administering effective amounts of DAST (4{4-[3-(4-chloro-3-trifluoromethylphenyl)-ureido]-3-fluorophenoxy}-pyridine-2-carboxylic acid methylamide). What is claimed is: 1. A method of treating a cancer in a subject in need thereof, wherein said cancer was initiall…	D015466	D006425	PRESENT
55	8680124	Treatment of cancers with acquired resistance to kit inhibitors	The present invention provides compositions and uses thereof for treating cancers which have acquired resistance to a KIT inhibitor by administering effective amounts of DAST (4{4-[3-(4-chloro-3-trifluoromethylphenyl)-ureido]-3-fluorophenoxy}-pyridine-2-carboxylic acid methylamide). What is claimed is: 1. A method of treating a cancer in a subject in need thereof, wherein said cancer was initiall…	D015466	D013568	PRESENT
55	8680124	Treatment of cancers with acquired resistance to kit inhibitors	The present invention provides compositions and uses thereof for treating cancers which have acquired resistance to a KIT inhibitor by administering effective amounts of DAST (4{4-[3-(4-chloro-3-trifluoromethylphenyl)-ureido]-3-fluorophenoxy}-pyridine-2-carboxylic acid methylamide). What is claimed is: 1. A method of treating a cancer in a subject in need thereof, wherein said cancer was initiall…	D055752	D009369	PRESENT
55	8680124	Treatment of cancers with acquired resistance to kit inhibitors	The present invention provides compositions and uses thereof for treating cancers which have acquired resistance to a KIT inhibitor by administering effective amounts of DAST (4{4-[3-(4-chloro-3-trifluoromethylphenyl)-ureido]-3-fluorophenoxy}-pyridine-2-carboxylic acid methylamide). What is claimed is: 1. A method of treating a cancer in a subject in need thereof, wherein said cancer was initiall…	D055752	D012140	PRESENT
55	8680124	Treatment of cancers with acquired resistance to kit inhibitors	The present invention provides compositions and uses thereof for treating cancers which have acquired resistance to a KIT inhibitor by administering effective amounts of DAST (4{4-[3-(4-chloro-3-trifluoromethylphenyl)-ureido]-3-fluorophenoxy}-pyridine-2-carboxylic acid methylamide). What is claimed is: 1. A method of treating a cancer in a subject in need thereof, wherein said cancer was initiall…	D009373	D009369	PRESENT
55	8680124	Treatment of cancers with acquired resistance to kit inhibitors	The present invention provides compositions and uses thereof for treating cancers which have acquired resistance to a KIT inhibitor by administering effective amounts of DAST (4{4-[3-(4-chloro-3-trifluoromethylphenyl)-ureido]-3-fluorophenoxy}-pyridine-2-carboxylic acid methylamide). What is claimed is: 1. A method of treating a cancer in a subject in need thereof, wherein said cancer was initiall…	D001943	D009369	PRESENT
55	8680124	Treatment of cancers with acquired resistance to kit inhibitors	The present invention provides compositions and uses thereof for treating cancers which have acquired resistance to a KIT inhibitor by administering effective amounts of DAST (4{4-[3-(4-chloro-3-trifluoromethylphenyl)-ureido]-3-fluorophenoxy}-pyridine-2-carboxylic acid methylamide). What is claimed is: 1. A method of treating a cancer in a subject in need thereof, wherein said cancer was initiall…	D001943	D017437	PRESENT
55	8680124	Treatment of cancers with acquired resistance to kit inhibitors	The present invention provides compositions and uses thereof for treating cancers which have acquired resistance to a KIT inhibitor by administering effective amounts of DAST (4{4-[3-(4-chloro-3-trifluoromethylphenyl)-ureido]-3-fluorophenoxy}-pyridine-2-carboxylic acid methylamide). What is claimed is: 1. A method of treating a cancer in a subject in need thereof, wherein said cancer was initiall…	D009447	D009369	PRESENT
55	8680124	Treatment of cancers with acquired resistance to kit inhibitors	The present invention provides compositions and uses thereof for treating cancers which have acquired resistance to a KIT inhibitor by administering effective amounts of DAST (4{4-[3-(4-chloro-3-trifluoromethylphenyl)-ureido]-3-fluorophenoxy}-pyridine-2-carboxylic acid methylamide). What is claimed is: 1. A method of treating a cancer in a subject in need thereof, wherein said cancer was initiall…	D004915	D009369	PRESENT
55	8680124	Treatment of cancers with acquired resistance to kit inhibitors	The present invention provides compositions and uses thereof for treating cancers which have acquired resistance to a KIT inhibitor by administering effective amounts of DAST (4{4-[3-(4-chloro-3-trifluoromethylphenyl)-ureido]-3-fluorophenoxy}-pyridine-2-carboxylic acid methylamide). What is claimed is: 1. A method of treating a cancer in a subject in need thereof, wherein said cancer was initiall…	D004915	D006425	PRESENT
55	8680124	Treatment of cancers with acquired resistance to kit inhibitors	The present invention provides compositions and uses thereof for treating cancers which have acquired resistance to a KIT inhibitor by administering effective amounts of DAST (4{4-[3-(4-chloro-3-trifluoromethylphenyl)-ureido]-3-fluorophenoxy}-pyridine-2-carboxylic acid methylamide). What is claimed is: 1. A method of treating a cancer in a subject in need thereof, wherein said cancer was initiall…	D054198	D009369	PRESENT
55	8680124	Treatment of cancers with acquired resistance to kit inhibitors	The present invention provides compositions and uses thereof for treating cancers which have acquired resistance to a KIT inhibitor by administering effective amounts of DAST (4{4-[3-(4-chloro-3-trifluoromethylphenyl)-ureido]-3-fluorophenoxy}-pyridine-2-carboxylic acid methylamide). What is claimed is: 1. A method of treating a cancer in a subject in need thereof, wherein said cancer was initiall…	D054198	D006425	PRESENT
55	8680124	Treatment of cancers with acquired resistance to kit inhibitors	The present invention provides compositions and uses thereof for treating cancers which have acquired resistance to a KIT inhibitor by administering effective amounts of DAST (4{4-[3-(4-chloro-3-trifluoromethylphenyl)-ureido]-3-fluorophenoxy}-pyridine-2-carboxylic acid methylamide). What is claimed is: 1. A method of treating a cancer in a subject in need thereof, wherein said cancer was initiall…	D054198	D007154	PRESENT
55	8680124	Treatment of cancers with acquired resistance to kit inhibitors	The present invention provides compositions and uses thereof for treating cancers which have acquired resistance to a KIT inhibitor by administering effective amounts of DAST (4{4-[3-(4-chloro-3-trifluoromethylphenyl)-ureido]-3-fluorophenoxy}-pyridine-2-carboxylic acid methylamide). What is claimed is: 1. A method of treating a cancer in a subject in need thereof, wherein said cancer was initiall…	D007948	D009369	PRESENT
55	8680124	Treatment of cancers with acquired resistance to kit inhibitors	The present invention provides compositions and uses thereof for treating cancers which have acquired resistance to a KIT inhibitor by administering effective amounts of DAST (4{4-[3-(4-chloro-3-trifluoromethylphenyl)-ureido]-3-fluorophenoxy}-pyridine-2-carboxylic acid methylamide). What is claimed is: 1. A method of treating a cancer in a subject in need thereof, wherein said cancer was initiall…	D011471	D009369	PRESENT
55	8680124	Treatment of cancers with acquired resistance to kit inhibitors	The present invention provides compositions and uses thereof for treating cancers which have acquired resistance to a KIT inhibitor by administering effective amounts of DAST (4{4-[3-(4-chloro-3-trifluoromethylphenyl)-ureido]-3-fluorophenoxy}-pyridine-2-carboxylic acid methylamide). What is claimed is: 1. A method of treating a cancer in a subject in need thereof, wherein said cancer was initiall…	D011471	D000091642	PRESENT
55	8680124	Treatment of cancers with acquired resistance to kit inhibitors	The present invention provides compositions and uses thereof for treating cancers which have acquired resistance to a KIT inhibitor by administering effective amounts of DAST (4{4-[3-(4-chloro-3-trifluoromethylphenyl)-ureido]-3-fluorophenoxy}-pyridine-2-carboxylic acid methylamide). What is claimed is: 1. A method of treating a cancer in a subject in need thereof, wherein said cancer was initiall…	D003528	D009369	PRESENT
55	8680124	Treatment of cancers with acquired resistance to kit inhibitors	The present invention provides compositions and uses thereof for treating cancers which have acquired resistance to a KIT inhibitor by administering effective amounts of DAST (4{4-[3-(4-chloro-3-trifluoromethylphenyl)-ureido]-3-fluorophenoxy}-pyridine-2-carboxylic acid methylamide). What is claimed is: 1. A method of treating a cancer in a subject in need thereof, wherein said cancer was initiall…	D005910	D009369	PRESENT
55	8680124	Treatment of cancers with acquired resistance to kit inhibitors	The present invention provides compositions and uses thereof for treating cancers which have acquired resistance to a KIT inhibitor by administering effective amounts of DAST (4{4-[3-(4-chloro-3-trifluoromethylphenyl)-ureido]-3-fluorophenoxy}-pyridine-2-carboxylic acid methylamide). What is claimed is: 1. A method of treating a cancer in a subject in need thereof, wherein said cancer was initiall…	D054218	D009369	PRESENT
55	8680124	Treatment of cancers with acquired resistance to kit inhibitors	The present invention provides compositions and uses thereof for treating cancers which have acquired resistance to a KIT inhibitor by administering effective amounts of DAST (4{4-[3-(4-chloro-3-trifluoromethylphenyl)-ureido]-3-fluorophenoxy}-pyridine-2-carboxylic acid methylamide). What is claimed is: 1. A method of treating a cancer in a subject in need thereof, wherein said cancer was initiall…	D054218	D006425	PRESENT
55	8680124	Treatment of cancers with acquired resistance to kit inhibitors	The present invention provides compositions and uses thereof for treating cancers which have acquired resistance to a KIT inhibitor by administering effective amounts of DAST (4{4-[3-(4-chloro-3-trifluoromethylphenyl)-ureido]-3-fluorophenoxy}-pyridine-2-carboxylic acid methylamide). What is claimed is: 1. A method of treating a cancer in a subject in need thereof, wherein said cancer was initiall…	D054218	D007154	PRESENT
55	8680124	Treatment of cancers with acquired resistance to kit inhibitors	The present invention provides compositions and uses thereof for treating cancers which have acquired resistance to a KIT inhibitor by administering effective amounts of DAST (4{4-[3-(4-chloro-3-trifluoromethylphenyl)-ureido]-3-fluorophenoxy}-pyridine-2-carboxylic acid methylamide). What is claimed is: 1. A method of treating a cancer in a subject in need thereof, wherein said cancer was initiall…	D013736	D009369	PRESENT
55	8680124	Treatment of cancers with acquired resistance to kit inhibitors	The present invention provides compositions and uses thereof for treating cancers which have acquired resistance to a KIT inhibitor by administering effective amounts of DAST (4{4-[3-(4-chloro-3-trifluoromethylphenyl)-ureido]-3-fluorophenoxy}-pyridine-2-carboxylic acid methylamide). What is claimed is: 1. A method of treating a cancer in a subject in need thereof, wherein said cancer was initiall…	D013736	D000091642	PRESENT
55	8680124	Treatment of cancers with acquired resistance to kit inhibitors	The present invention provides compositions and uses thereof for treating cancers which have acquired resistance to a KIT inhibitor by administering effective amounts of DAST (4{4-[3-(4-chloro-3-trifluoromethylphenyl)-ureido]-3-fluorophenoxy}-pyridine-2-carboxylic acid methylamide). What is claimed is: 1. A method of treating a cancer in a subject in need thereof, wherein said cancer was initiall…	D013736	D004700	PRESENT
55	8680124	Treatment of cancers with acquired resistance to kit inhibitors	The present invention provides compositions and uses thereof for treating cancers which have acquired resistance to a KIT inhibitor by administering effective amounts of DAST (4{4-[3-(4-chloro-3-trifluoromethylphenyl)-ureido]-3-fluorophenoxy}-pyridine-2-carboxylic acid methylamide). What is claimed is: 1. A method of treating a cancer in a subject in need thereof, wherein said cancer was initiall…	D013964	D009369	PRESENT
55	8680124	Treatment of cancers with acquired resistance to kit inhibitors	The present invention provides compositions and uses thereof for treating cancers which have acquired resistance to a KIT inhibitor by administering effective amounts of DAST (4{4-[3-(4-chloro-3-trifluoromethylphenyl)-ureido]-3-fluorophenoxy}-pyridine-2-carboxylic acid methylamide). What is claimed is: 1. A method of treating a cancer in a subject in need thereof, wherein said cancer was initiall…	D013964	D004700	PRESENT
55	8680124	Treatment of cancers with acquired resistance to kit inhibitors	The present invention provides compositions and uses thereof for treating cancers which have acquired resistance to a KIT inhibitor by administering effective amounts of DAST (4{4-[3-(4-chloro-3-trifluoromethylphenyl)-ureido]-3-fluorophenoxy}-pyridine-2-carboxylic acid methylamide). What is claimed is: 1. A method of treating a cancer in a subject in need thereof, wherein said cancer was initiall…	D014594	D009369	PRESENT
55	8680124	Treatment of cancers with acquired resistance to kit inhibitors	The present invention provides compositions and uses thereof for treating cancers which have acquired resistance to a KIT inhibitor by administering effective amounts of DAST (4{4-[3-(4-chloro-3-trifluoromethylphenyl)-ureido]-3-fluorophenoxy}-pyridine-2-carboxylic acid methylamide). What is claimed is: 1. A method of treating a cancer in a subject in need thereof, wherein said cancer was initiall…	D014594	D000091642	PRESENT
55	8680124	Treatment of cancers with acquired resistance to kit inhibitors	The present invention provides compositions and uses thereof for treating cancers which have acquired resistance to a KIT inhibitor by administering effective amounts of DAST (4{4-[3-(4-chloro-3-trifluoromethylphenyl)-ureido]-3-fluorophenoxy}-pyridine-2-carboxylic acid methylamide). What is claimed is: 1. A method of treating a cancer in a subject in need thereof, wherein said cancer was initiall…	D034721	D009369	PRESENT
55	8680124	Treatment of cancers with acquired resistance to kit inhibitors	The present invention provides compositions and uses thereof for treating cancers which have acquired resistance to a KIT inhibitor by administering effective amounts of DAST (4{4-[3-(4-chloro-3-trifluoromethylphenyl)-ureido]-3-fluorophenoxy}-pyridine-2-carboxylic acid methylamide). What is claimed is: 1. A method of treating a cancer in a subject in need thereof, wherein said cancer was initiall…	D034721	D007154	PRESENT
55	8680124	Treatment of cancers with acquired resistance to kit inhibitors	The present invention provides compositions and uses thereof for treating cancers which have acquired resistance to a KIT inhibitor by administering effective amounts of DAST (4{4-[3-(4-chloro-3-trifluoromethylphenyl)-ureido]-3-fluorophenoxy}-pyridine-2-carboxylic acid methylamide). What is claimed is: 1. A method of treating a cancer in a subject in need thereof, wherein said cancer was initiall…	D010190	D009369	PRESENT
55	8680124	Treatment of cancers with acquired resistance to kit inhibitors	The present invention provides compositions and uses thereof for treating cancers which have acquired resistance to a KIT inhibitor by administering effective amounts of DAST (4{4-[3-(4-chloro-3-trifluoromethylphenyl)-ureido]-3-fluorophenoxy}-pyridine-2-carboxylic acid methylamide). What is claimed is: 1. A method of treating a cancer in a subject in need thereof, wherein said cancer was initiall…	D010190	D004066	PRESENT
55	8680124	Treatment of cancers with acquired resistance to kit inhibitors	The present invention provides compositions and uses thereof for treating cancers which have acquired resistance to a KIT inhibitor by administering effective amounts of DAST (4{4-[3-(4-chloro-3-trifluoromethylphenyl)-ureido]-3-fluorophenoxy}-pyridine-2-carboxylic acid methylamide). What is claimed is: 1. A method of treating a cancer in a subject in need thereof, wherein said cancer was initiall…	D010190	D004700	PRESENT
55	8680124	Treatment of cancers with acquired resistance to kit inhibitors	The present invention provides compositions and uses thereof for treating cancers which have acquired resistance to a KIT inhibitor by administering effective amounts of DAST (4{4-[3-(4-chloro-3-trifluoromethylphenyl)-ureido]-3-fluorophenoxy}-pyridine-2-carboxylic acid methylamide). What is claimed is: 1. A method of treating a cancer in a subject in need thereof, wherein said cancer was initiall…	D012468	D009369	PRESENT
55	8680124	Treatment of cancers with acquired resistance to kit inhibitors	The present invention provides compositions and uses thereof for treating cancers which have acquired resistance to a KIT inhibitor by administering effective amounts of DAST (4{4-[3-(4-chloro-3-trifluoromethylphenyl)-ureido]-3-fluorophenoxy}-pyridine-2-carboxylic acid methylamide). What is claimed is: 1. A method of treating a cancer in a subject in need thereof, wherein said cancer was initiall…	D012468	D009057	PRESENT
55	8680124	Treatment of cancers with acquired resistance to kit inhibitors	The present invention provides compositions and uses thereof for treating cancers which have acquired resistance to a KIT inhibitor by administering effective amounts of DAST (4{4-[3-(4-chloro-3-trifluoromethylphenyl)-ureido]-3-fluorophenoxy}-pyridine-2-carboxylic acid methylamide). What is claimed is: 1. A method of treating a cancer in a subject in need thereof, wherein said cancer was initiall…	D012004	D009369	PRESENT
55	8680124	Treatment of cancers with acquired resistance to kit inhibitors	The present invention provides compositions and uses thereof for treating cancers which have acquired resistance to a KIT inhibitor by administering effective amounts of DAST (4{4-[3-(4-chloro-3-trifluoromethylphenyl)-ureido]-3-fluorophenoxy}-pyridine-2-carboxylic acid methylamide). What is claimed is: 1. A method of treating a cancer in a subject in need thereof, wherein said cancer was initiall…	D012004	D004066	PRESENT
55	8680124	Treatment of cancers with acquired resistance to kit inhibitors	The present invention provides compositions and uses thereof for treating cancers which have acquired resistance to a KIT inhibitor by administering effective amounts of DAST (4{4-[3-(4-chloro-3-trifluoromethylphenyl)-ureido]-3-fluorophenoxy}-pyridine-2-carboxylic acid methylamide). What is claimed is: 1. A method of treating a cancer in a subject in need thereof, wherein said cancer was initiall…	D003110	D009369	PRESENT
55	8680124	Treatment of cancers with acquired resistance to kit inhibitors	The present invention provides compositions and uses thereof for treating cancers which have acquired resistance to a KIT inhibitor by administering effective amounts of DAST (4{4-[3-(4-chloro-3-trifluoromethylphenyl)-ureido]-3-fluorophenoxy}-pyridine-2-carboxylic acid methylamide). What is claimed is: 1. A method of treating a cancer in a subject in need thereof, wherein said cancer was initiall…	D003110	D004066	PRESENT
55	8680124	Treatment of cancers with acquired resistance to kit inhibitors	The present invention provides compositions and uses thereof for treating cancers which have acquired resistance to a KIT inhibitor by administering effective amounts of DAST (4{4-[3-(4-chloro-3-trifluoromethylphenyl)-ureido]-3-fluorophenoxy}-pyridine-2-carboxylic acid methylamide). What is claimed is: 1. A method of treating a cancer in a subject in need thereof, wherein said cancer was initiall…	D010051	D009369	PRESENT
55	8680124	Treatment of cancers with acquired resistance to kit inhibitors	The present invention provides compositions and uses thereof for treating cancers which have acquired resistance to a KIT inhibitor by administering effective amounts of DAST (4{4-[3-(4-chloro-3-trifluoromethylphenyl)-ureido]-3-fluorophenoxy}-pyridine-2-carboxylic acid methylamide). What is claimed is: 1. A method of treating a cancer in a subject in need thereof, wherein said cancer was initiall…	D010051	D000091642	PRESENT
55	8680124	Treatment of cancers with acquired resistance to kit inhibitors	The present invention provides compositions and uses thereof for treating cancers which have acquired resistance to a KIT inhibitor by administering effective amounts of DAST (4{4-[3-(4-chloro-3-trifluoromethylphenyl)-ureido]-3-fluorophenoxy}-pyridine-2-carboxylic acid methylamide). What is claimed is: 1. A method of treating a cancer in a subject in need thereof, wherein said cancer was initiall…	D010051	D004700	PRESENT
55	8680124	Treatment of cancers with acquired resistance to kit inhibitors	The present invention provides compositions and uses thereof for treating cancers which have acquired resistance to a KIT inhibitor by administering effective amounts of DAST (4{4-[3-(4-chloro-3-trifluoromethylphenyl)-ureido]-3-fluorophenoxy}-pyridine-2-carboxylic acid methylamide). What is claimed is: 1. A method of treating a cancer in a subject in need thereof, wherein said cancer was initiall…	D008545	D009369	PRESENT
55	8680124	Treatment of cancers with acquired resistance to kit inhibitors	The present invention provides compositions and uses thereof for treating cancers which have acquired resistance to a KIT inhibitor by administering effective amounts of DAST (4{4-[3-(4-chloro-3-trifluoromethylphenyl)-ureido]-3-fluorophenoxy}-pyridine-2-carboxylic acid methylamide). What is claimed is: 1. A method of treating a cancer in a subject in need thereof, wherein said cancer was initiall…	D013274	D009369	PRESENT
55	8680124	Treatment of cancers with acquired resistance to kit inhibitors	The present invention provides compositions and uses thereof for treating cancers which have acquired resistance to a KIT inhibitor by administering effective amounts of DAST (4{4-[3-(4-chloro-3-trifluoromethylphenyl)-ureido]-3-fluorophenoxy}-pyridine-2-carboxylic acid methylamide). What is claimed is: 1. A method of treating a cancer in a subject in need thereof, wherein said cancer was initiall…	D013274	D004066	PRESENT
55	8680124	Treatment of cancers with acquired resistance to kit inhibitors	The present invention provides compositions and uses thereof for treating cancers which have acquired resistance to a KIT inhibitor by administering effective amounts of DAST (4{4-[3-(4-chloro-3-trifluoromethylphenyl)-ureido]-3-fluorophenoxy}-pyridine-2-carboxylic acid methylamide). What is claimed is: 1. A method of treating a cancer in a subject in need thereof, wherein said cancer was initiall…	D004938	D009369	PRESENT
55	8680124	Treatment of cancers with acquired resistance to kit inhibitors	The present invention provides compositions and uses thereof for treating cancers which have acquired resistance to a KIT inhibitor by administering effective amounts of DAST (4{4-[3-(4-chloro-3-trifluoromethylphenyl)-ureido]-3-fluorophenoxy}-pyridine-2-carboxylic acid methylamide). What is claimed is: 1. A method of treating a cancer in a subject in need thereof, wherein said cancer was initiall…	D004938	D004066	PRESENT
55	8680124	Treatment of cancers with acquired resistance to kit inhibitors	The present invention provides compositions and uses thereof for treating cancers which have acquired resistance to a KIT inhibitor by administering effective amounts of DAST (4{4-[3-(4-chloro-3-trifluoromethylphenyl)-ureido]-3-fluorophenoxy}-pyridine-2-carboxylic acid methylamide). What is claimed is: 1. A method of treating a cancer in a subject in need thereof, wherein said cancer was initiall…	D012509	D009369	PRESENT
55	8680124	Treatment of cancers with acquired resistance to kit inhibitors	The present invention provides compositions and uses thereof for treating cancers which have acquired resistance to a KIT inhibitor by administering effective amounts of DAST (4{4-[3-(4-chloro-3-trifluoromethylphenyl)-ureido]-3-fluorophenoxy}-pyridine-2-carboxylic acid methylamide). What is claimed is: 1. A method of treating a cancer in a subject in need thereof, wherein said cancer was initiall…	D015266	D007239	PRESENT
55	8680124	Treatment of cancers with acquired resistance to kit inhibitors	The present invention provides compositions and uses thereof for treating cancers which have acquired resistance to a KIT inhibitor by administering effective amounts of DAST (4{4-[3-(4-chloro-3-trifluoromethylphenyl)-ureido]-3-fluorophenoxy}-pyridine-2-carboxylic acid methylamide). What is claimed is: 1. A method of treating a cancer in a subject in need thereof, wherein said cancer was initiall…	D015266	D009369	PRESENT
55	8680124	Treatment of cancers with acquired resistance to kit inhibitors	The present invention provides compositions and uses thereof for treating cancers which have acquired resistance to a KIT inhibitor by administering effective amounts of DAST (4{4-[3-(4-chloro-3-trifluoromethylphenyl)-ureido]-3-fluorophenoxy}-pyridine-2-carboxylic acid methylamide). What is claimed is: 1. A method of treating a cancer in a subject in need thereof, wherein said cancer was initiall…	D012512	D009369	PRESENT
55	8680124	Treatment of cancers with acquired resistance to kit inhibitors	The present invention provides compositions and uses thereof for treating cancers which have acquired resistance to a KIT inhibitor by administering effective amounts of DAST (4{4-[3-(4-chloro-3-trifluoromethylphenyl)-ureido]-3-fluorophenoxy}-pyridine-2-carboxylic acid methylamide). What is claimed is: 1. A method of treating a cancer in a subject in need thereof, wherein said cancer was initiall…	D001172	D009140	PRESENT
55	8680124	Treatment of cancers with acquired resistance to kit inhibitors	The present invention provides compositions and uses thereof for treating cancers which have acquired resistance to a KIT inhibitor by administering effective amounts of DAST (4{4-[3-(4-chloro-3-trifluoromethylphenyl)-ureido]-3-fluorophenoxy}-pyridine-2-carboxylic acid methylamide). What is claimed is: 1. A method of treating a cancer in a subject in need thereof, wherein said cancer was initiall…	D001172	D017437	PRESENT
55	8680124	Treatment of cancers with acquired resistance to kit inhibitors	The present invention provides compositions and uses thereof for treating cancers which have acquired resistance to a KIT inhibitor by administering effective amounts of DAST (4{4-[3-(4-chloro-3-trifluoromethylphenyl)-ureido]-3-fluorophenoxy}-pyridine-2-carboxylic acid methylamide). What is claimed is: 1. A method of treating a cancer in a subject in need thereof, wherein said cancer was initiall…	D001172	D007154	PRESENT
55	8680124	Treatment of cancers with acquired resistance to kit inhibitors	The present invention provides compositions and uses thereof for treating cancers which have acquired resistance to a KIT inhibitor by administering effective amounts of DAST (4{4-[3-(4-chloro-3-trifluoromethylphenyl)-ureido]-3-fluorophenoxy}-pyridine-2-carboxylic acid methylamide). What is claimed is: 1. A method of treating a cancer in a subject in need thereof, wherein said cancer was initiall…	D000077216	D009369	PRESENT
55	8680124	Treatment of cancers with acquired resistance to kit inhibitors	The present invention provides compositions and uses thereof for treating cancers which have acquired resistance to a KIT inhibitor by administering effective amounts of DAST (4{4-[3-(4-chloro-3-trifluoromethylphenyl)-ureido]-3-fluorophenoxy}-pyridine-2-carboxylic acid methylamide). What is claimed is: 1. A method of treating a cancer in a subject in need thereof, wherein said cancer was initiall…	D000077216	D000091642	PRESENT
55	8680124	Treatment of cancers with acquired resistance to kit inhibitors	The present invention provides compositions and uses thereof for treating cancers which have acquired resistance to a KIT inhibitor by administering effective amounts of DAST (4{4-[3-(4-chloro-3-trifluoromethylphenyl)-ureido]-3-fluorophenoxy}-pyridine-2-carboxylic acid methylamide). What is claimed is: 1. A method of treating a cancer in a subject in need thereof, wherein said cancer was initiall…	D000077216	D004700	PRESENT
55	8680124	Treatment of cancers with acquired resistance to kit inhibitors	The present invention provides compositions and uses thereof for treating cancers which have acquired resistance to a KIT inhibitor by administering effective amounts of DAST (4{4-[3-(4-chloro-3-trifluoromethylphenyl)-ureido]-3-fluorophenoxy}-pyridine-2-carboxylic acid methylamide). What is claimed is: 1. A method of treating a cancer in a subject in need thereof, wherein said cancer was initiall…	D012514	D007239	PRESENT
55	8680124	Treatment of cancers with acquired resistance to kit inhibitors	The present invention provides compositions and uses thereof for treating cancers which have acquired resistance to a KIT inhibitor by administering effective amounts of DAST (4{4-[3-(4-chloro-3-trifluoromethylphenyl)-ureido]-3-fluorophenoxy}-pyridine-2-carboxylic acid methylamide). What is claimed is: 1. A method of treating a cancer in a subject in need thereof, wherein said cancer was initiall…	D012514	D009369	PRESENT
55	8680124	Treatment of cancers with acquired resistance to kit inhibitors	The present invention provides compositions and uses thereof for treating cancers which have acquired resistance to a KIT inhibitor by administering effective amounts of DAST (4{4-[3-(4-chloro-3-trifluoromethylphenyl)-ureido]-3-fluorophenoxy}-pyridine-2-carboxylic acid methylamide). What is claimed is: 1. A method of treating a cancer in a subject in need thereof, wherein said cancer was initiall…	D005909	D009369	PRESENT
55	8680124	Treatment of cancers with acquired resistance to kit inhibitors	The present invention provides compositions and uses thereof for treating cancers which have acquired resistance to a KIT inhibitor by administering effective amounts of DAST (4{4-[3-(4-chloro-3-trifluoromethylphenyl)-ureido]-3-fluorophenoxy}-pyridine-2-carboxylic acid methylamide). What is claimed is: 1. A method of treating a cancer in a subject in need thereof, wherein said cancer was initiall…	D001932	D009369	PRESENT
55	8680124	Treatment of cancers with acquired resistance to kit inhibitors	The present invention provides compositions and uses thereof for treating cancers which have acquired resistance to a KIT inhibitor by administering effective amounts of DAST (4{4-[3-(4-chloro-3-trifluoromethylphenyl)-ureido]-3-fluorophenoxy}-pyridine-2-carboxylic acid methylamide). What is claimed is: 1. A method of treating a cancer in a subject in need thereof, wherein said cancer was initiall…	D001932	D009422	PRESENT
55	8680124	Treatment of cancers with acquired resistance to kit inhibitors	The present invention provides compositions and uses thereof for treating cancers which have acquired resistance to a KIT inhibitor by administering effective amounts of DAST (4{4-[3-(4-chloro-3-trifluoromethylphenyl)-ureido]-3-fluorophenoxy}-pyridine-2-carboxylic acid methylamide). What is claimed is: 1. A method of treating a cancer in a subject in need thereof, wherein said cancer was initiall…	D011658	D012140	PRESENT
55	8680124	Treatment of cancers with acquired resistance to kit inhibitors	The present invention provides compositions and uses thereof for treating cancers which have acquired resistance to a KIT inhibitor by administering effective amounts of DAST (4{4-[3-(4-chloro-3-trifluoromethylphenyl)-ureido]-3-fluorophenoxy}-pyridine-2-carboxylic acid methylamide). What is claimed is: 1. A method of treating a cancer in a subject in need thereof, wherein said cancer was initiall…	D011658	D013568	PRESENT
55	8680124	Treatment of cancers with acquired resistance to kit inhibitors	The present invention provides compositions and uses thereof for treating cancers which have acquired resistance to a KIT inhibitor by administering effective amounts of DAST (4{4-[3-(4-chloro-3-trifluoromethylphenyl)-ureido]-3-fluorophenoxy}-pyridine-2-carboxylic acid methylamide). What is claimed is: 1. A method of treating a cancer in a subject in need thereof, wherein said cancer was initiall…	D011087	D009369	PRESENT
55	8680124	Treatment of cancers with acquired resistance to kit inhibitors	The present invention provides compositions and uses thereof for treating cancers which have acquired resistance to a KIT inhibitor by administering effective amounts of DAST (4{4-[3-(4-chloro-3-trifluoromethylphenyl)-ureido]-3-fluorophenoxy}-pyridine-2-carboxylic acid methylamide). What is claimed is: 1. A method of treating a cancer in a subject in need thereof, wherein said cancer was initiall…	D011087	D006425	PRESENT
55	8680124	Treatment of cancers with acquired resistance to kit inhibitors	The present invention provides compositions and uses thereof for treating cancers which have acquired resistance to a KIT inhibitor by administering effective amounts of DAST (4{4-[3-(4-chloro-3-trifluoromethylphenyl)-ureido]-3-fluorophenoxy}-pyridine-2-carboxylic acid methylamide). What is claimed is: 1. A method of treating a cancer in a subject in need thereof, wherein said cancer was initiall…	D015465	D009369	PRESENT
55	8680124	Treatment of cancers with acquired resistance to kit inhibitors	The present invention provides compositions and uses thereof for treating cancers which have acquired resistance to a KIT inhibitor by administering effective amounts of DAST (4{4-[3-(4-chloro-3-trifluoromethylphenyl)-ureido]-3-fluorophenoxy}-pyridine-2-carboxylic acid methylamide). What is claimed is: 1. A method of treating a cancer in a subject in need thereof, wherein said cancer was initiall…	D015465	D006425	PRESENT
55	8680124	Treatment of cancers with acquired resistance to kit inhibitors	The present invention provides compositions and uses thereof for treating cancers which have acquired resistance to a KIT inhibitor by administering effective amounts of DAST (4{4-[3-(4-chloro-3-trifluoromethylphenyl)-ureido]-3-fluorophenoxy}-pyridine-2-carboxylic acid methylamide). What is claimed is: 1. A method of treating a cancer in a subject in need thereof, wherein said cancer was initiall…	D015465	D013568	PRESENT
55	8680124	Treatment of cancers with acquired resistance to kit inhibitors	The present invention provides compositions and uses thereof for treating cancers which have acquired resistance to a KIT inhibitor by administering effective amounts of DAST (4{4-[3-(4-chloro-3-trifluoromethylphenyl)-ureido]-3-fluorophenoxy}-pyridine-2-carboxylic acid methylamide). What is claimed is: 1. A method of treating a cancer in a subject in need thereof, wherein said cancer was initiall…	D010534	D009369	PRESENT
55	8680124	Treatment of cancers with acquired resistance to kit inhibitors	The present invention provides compositions and uses thereof for treating cancers which have acquired resistance to a KIT inhibitor by administering effective amounts of DAST (4{4-[3-(4-chloro-3-trifluoromethylphenyl)-ureido]-3-fluorophenoxy}-pyridine-2-carboxylic acid methylamide). What is claimed is: 1. A method of treating a cancer in a subject in need thereof, wherein said cancer was initiall…	D010534	D004066	PRESENT
55	8680124	Treatment of cancers with acquired resistance to kit inhibitors	The present invention provides compositions and uses thereof for treating cancers which have acquired resistance to a KIT inhibitor by administering effective amounts of DAST (4{4-[3-(4-chloro-3-trifluoromethylphenyl)-ureido]-3-fluorophenoxy}-pyridine-2-carboxylic acid methylamide). What is claimed is: 1. A method of treating a cancer in a subject in need thereof, wherein said cancer was initiall…	D010386	D009369	PRESENT
55	8680124	Treatment of cancers with acquired resistance to kit inhibitors	The present invention provides compositions and uses thereof for treating cancers which have acquired resistance to a KIT inhibitor by administering effective amounts of DAST (4{4-[3-(4-chloro-3-trifluoromethylphenyl)-ureido]-3-fluorophenoxy}-pyridine-2-carboxylic acid methylamide). What is claimed is: 1. A method of treating a cancer in a subject in need thereof, wherein said cancer was initiall…	D012516	D009369	PRESENT
55	8680124	Treatment of cancers with acquired resistance to kit inhibitors	The present invention provides compositions and uses thereof for treating cancers which have acquired resistance to a KIT inhibitor by administering effective amounts of DAST (4{4-[3-(4-chloro-3-trifluoromethylphenyl)-ureido]-3-fluorophenoxy}-pyridine-2-carboxylic acid methylamide). What is claimed is: 1. A method of treating a cancer in a subject in need thereof, wherein said cancer was initiall…	D015179	D009369	PRESENT
55	8680124	Treatment of cancers with acquired resistance to kit inhibitors	The present invention provides compositions and uses thereof for treating cancers which have acquired resistance to a KIT inhibitor by administering effective amounts of DAST (4{4-[3-(4-chloro-3-trifluoromethylphenyl)-ureido]-3-fluorophenoxy}-pyridine-2-carboxylic acid methylamide). What is claimed is: 1. A method of treating a cancer in a subject in need thereof, wherein said cancer was initiall…	D015179	D004066	PRESENT
55	8680124	Treatment of cancers with acquired resistance to kit inhibitors	The present invention provides compositions and uses thereof for treating cancers which have acquired resistance to a KIT inhibitor by administering effective amounts of DAST (4{4-[3-(4-chloro-3-trifluoromethylphenyl)-ureido]-3-fluorophenoxy}-pyridine-2-carboxylic acid methylamide). What is claimed is: 1. A method of treating a cancer in a subject in need thereof, wherein said cancer was initiall…	D007951	D009369	PRESENT
55	8680124	Treatment of cancers with acquired resistance to kit inhibitors	The present invention provides compositions and uses thereof for treating cancers which have acquired resistance to a KIT inhibitor by administering effective amounts of DAST (4{4-[3-(4-chloro-3-trifluoromethylphenyl)-ureido]-3-fluorophenoxy}-pyridine-2-carboxylic acid methylamide). What is claimed is: 1. A method of treating a cancer in a subject in need thereof, wherein said cancer was initiall…	D055728	D006425	PRESENT
55	8680124	Treatment of cancers with acquired resistance to kit inhibitors	The present invention provides compositions and uses thereof for treating cancers which have acquired resistance to a KIT inhibitor by administering effective amounts of DAST (4{4-[3-(4-chloro-3-trifluoromethylphenyl)-ureido]-3-fluorophenoxy}-pyridine-2-carboxylic acid methylamide). What is claimed is: 1. A method of treating a cancer in a subject in need thereof, wherein said cancer was initiall…	D009196	D006425	PRESENT
55	8680124	Treatment of cancers with acquired resistance to kit inhibitors	The present invention provides compositions and uses thereof for treating cancers which have acquired resistance to a KIT inhibitor by administering effective amounts of DAST (4{4-[3-(4-chloro-3-trifluoromethylphenyl)-ureido]-3-fluorophenoxy}-pyridine-2-carboxylic acid methylamide). What is claimed is: 1. A method of treating a cancer in a subject in need thereof, wherein said cancer was initiall…	D009362	D009369	PRESENT
55	8680124	Treatment of cancers with acquired resistance to kit inhibitors	The present invention provides compositions and uses thereof for treating cancers which have acquired resistance to a KIT inhibitor by administering effective amounts of DAST (4{4-[3-(4-chloro-3-trifluoromethylphenyl)-ureido]-3-fluorophenoxy}-pyridine-2-carboxylic acid methylamide). What is claimed is: 1. A method of treating a cancer in a subject in need thereof, wherein said cancer was initiall…	D009362	D013568	PRESENT
55	8680124	Treatment of cancers with acquired resistance to kit inhibitors	The present invention provides compositions and uses thereof for treating cancers which have acquired resistance to a KIT inhibitor by administering effective amounts of DAST (4{4-[3-(4-chloro-3-trifluoromethylphenyl)-ureido]-3-fluorophenoxy}-pyridine-2-carboxylic acid methylamide). What is claimed is: 1. A method of treating a cancer in a subject in need thereof, wherein said cancer was initiall…	D008113	D009369	PRESENT
55	8680124	Treatment of cancers with acquired resistance to kit inhibitors	The present invention provides compositions and uses thereof for treating cancers which have acquired resistance to a KIT inhibitor by administering effective amounts of DAST (4{4-[3-(4-chloro-3-trifluoromethylphenyl)-ureido]-3-fluorophenoxy}-pyridine-2-carboxylic acid methylamide). What is claimed is: 1. A method of treating a cancer in a subject in need thereof, wherein said cancer was initiall…	D008113	D004066	PRESENT
55	8680124	Treatment of cancers with acquired resistance to kit inhibitors	The present invention provides compositions and uses thereof for treating cancers which have acquired resistance to a KIT inhibitor by administering effective amounts of DAST (4{4-[3-(4-chloro-3-trifluoromethylphenyl)-ureido]-3-fluorophenoxy}-pyridine-2-carboxylic acid methylamide). What is claimed is: 1. A method of treating a cancer in a subject in need thereof, wherein said cancer was initiall…	D018567	D009369	PRESENT
55	8680124	Treatment of cancers with acquired resistance to kit inhibitors	The present invention provides compositions and uses thereof for treating cancers which have acquired resistance to a KIT inhibitor by administering effective amounts of DAST (4{4-[3-(4-chloro-3-trifluoromethylphenyl)-ureido]-3-fluorophenoxy}-pyridine-2-carboxylic acid methylamide). What is claimed is: 1. A method of treating a cancer in a subject in need thereof, wherein said cancer was initiall…	D018567	D017437	PRESENT
55	8680124	Treatment of cancers with acquired resistance to kit inhibitors	The present invention provides compositions and uses thereof for treating cancers which have acquired resistance to a KIT inhibitor by administering effective amounts of DAST (4{4-[3-(4-chloro-3-trifluoromethylphenyl)-ureido]-3-fluorophenoxy}-pyridine-2-carboxylic acid methylamide). What is claimed is: 1. A method of treating a cancer in a subject in need thereof, wherein said cancer was initiall…	D009837	D009369	PRESENT
55	8680124	Treatment of cancers with acquired resistance to kit inhibitors	The present invention provides compositions and uses thereof for treating cancers which have acquired resistance to a KIT inhibitor by administering effective amounts of DAST (4{4-[3-(4-chloro-3-trifluoromethylphenyl)-ureido]-3-fluorophenoxy}-pyridine-2-carboxylic acid methylamide). What is claimed is: 1. A method of treating a cancer in a subject in need thereof, wherein said cancer was initiall…	D008579	D009369	PRESENT
55	8680124	Treatment of cancers with acquired resistance to kit inhibitors	The present invention provides compositions and uses thereof for treating cancers which have acquired resistance to a KIT inhibitor by administering effective amounts of DAST (4{4-[3-(4-chloro-3-trifluoromethylphenyl)-ureido]-3-fluorophenoxy}-pyridine-2-carboxylic acid methylamide). What is claimed is: 1. A method of treating a cancer in a subject in need thereof, wherein said cancer was initiall…	D008579	D009422	PRESENT
55	8680124	Treatment of cancers with acquired resistance to kit inhibitors	The present invention provides compositions and uses thereof for treating cancers which have acquired resistance to a KIT inhibitor by administering effective amounts of DAST (4{4-[3-(4-chloro-3-trifluoromethylphenyl)-ureido]-3-fluorophenoxy}-pyridine-2-carboxylic acid methylamide). What is claimed is: 1. A method of treating a cancer in a subject in need thereof, wherein said cancer was initiall…	D006393	D009369	PRESENT
55	8680124	Treatment of cancers with acquired resistance to kit inhibitors	The present invention provides compositions and uses thereof for treating cancers which have acquired resistance to a KIT inhibitor by administering effective amounts of DAST (4{4-[3-(4-chloro-3-trifluoromethylphenyl)-ureido]-3-fluorophenoxy}-pyridine-2-carboxylic acid methylamide). What is claimed is: 1. A method of treating a cancer in a subject in need thereof, wherein said cancer was initiall…	D008415	D009369	PRESENT
55	8680124	Treatment of cancers with acquired resistance to kit inhibitors	The present invention provides compositions and uses thereof for treating cancers which have acquired resistance to a KIT inhibitor by administering effective amounts of DAST (4{4-[3-(4-chloro-3-trifluoromethylphenyl)-ureido]-3-fluorophenoxy}-pyridine-2-carboxylic acid methylamide). What is claimed is: 1. A method of treating a cancer in a subject in need thereof, wherein said cancer was initiall…	D008415	D007154	PRESENT
55	8680124	Treatment of cancers with acquired resistance to kit inhibitors	The present invention provides compositions and uses thereof for treating cancers which have acquired resistance to a KIT inhibitor by administering effective amounts of DAST (4{4-[3-(4-chloro-3-trifluoromethylphenyl)-ureido]-3-fluorophenoxy}-pyridine-2-carboxylic acid methylamide). What is claimed is: 1. A method of treating a cancer in a subject in need thereof, wherein said cancer was initiall…	D002817	D009369	PRESENT
55	8680124	Treatment of cancers with acquired resistance to kit inhibitors	The present invention provides compositions and uses thereof for treating cancers which have acquired resistance to a KIT inhibitor by administering effective amounts of DAST (4{4-[3-(4-chloro-3-trifluoromethylphenyl)-ureido]-3-fluorophenoxy}-pyridine-2-carboxylic acid methylamide). What is claimed is: 1. A method of treating a cancer in a subject in need thereof, wherein said cancer was initiall…	D007938	D009369	PRESENT
55	8680124	Treatment of cancers with acquired resistance to kit inhibitors	The present invention provides compositions and uses thereof for treating cancers which have acquired resistance to a KIT inhibitor by administering effective amounts of DAST (4{4-[3-(4-chloro-3-trifluoromethylphenyl)-ureido]-3-fluorophenoxy}-pyridine-2-carboxylic acid methylamide). What is claimed is: 1. A method of treating a cancer in a subject in need thereof, wherein said cancer was initiall…	D008175	D009369	PRESENT
55	8680124	Treatment of cancers with acquired resistance to kit inhibitors	The present invention provides compositions and uses thereof for treating cancers which have acquired resistance to a KIT inhibitor by administering effective amounts of DAST (4{4-[3-(4-chloro-3-trifluoromethylphenyl)-ureido]-3-fluorophenoxy}-pyridine-2-carboxylic acid methylamide). What is claimed is: 1. A method of treating a cancer in a subject in need thereof, wherein said cancer was initiall…	D008175	D012140	PRESENT
55	8680124	Treatment of cancers with acquired resistance to kit inhibitors	The present invention provides compositions and uses thereof for treating cancers which have acquired resistance to a KIT inhibitor by administering effective amounts of DAST (4{4-[3-(4-chloro-3-trifluoromethylphenyl)-ureido]-3-fluorophenoxy}-pyridine-2-carboxylic acid methylamide). What is claimed is: 1. A method of treating a cancer in a subject in need thereof, wherein said cancer was initiall…	D051642	D009369	PRESENT
55	8680124	Treatment of cancers with acquired resistance to kit inhibitors	The present invention provides compositions and uses thereof for treating cancers which have acquired resistance to a KIT inhibitor by administering effective amounts of DAST (4{4-[3-(4-chloro-3-trifluoromethylphenyl)-ureido]-3-fluorophenoxy}-pyridine-2-carboxylic acid methylamide). What is claimed is: 1. A method of treating a cancer in a subject in need thereof, wherein said cancer was initiall…	D015459	D009369	PRESENT
55	8680124	Treatment of cancers with acquired resistance to kit inhibitors	The present invention provides compositions and uses thereof for treating cancers which have acquired resistance to a KIT inhibitor by administering effective amounts of DAST (4{4-[3-(4-chloro-3-trifluoromethylphenyl)-ureido]-3-fluorophenoxy}-pyridine-2-carboxylic acid methylamide). What is claimed is: 1. A method of treating a cancer in a subject in need thereof, wherein said cancer was initiall…	D015459	D006425	PRESENT
55	8680124	Treatment of cancers with acquired resistance to kit inhibitors	The present invention provides compositions and uses thereof for treating cancers which have acquired resistance to a KIT inhibitor by administering effective amounts of DAST (4{4-[3-(4-chloro-3-trifluoromethylphenyl)-ureido]-3-fluorophenoxy}-pyridine-2-carboxylic acid methylamide). What is claimed is: 1. A method of treating a cancer in a subject in need thereof, wherein said cancer was initiall…	D015459	D007154	PRESENT
55	8680124	Treatment of cancers with acquired resistance to kit inhibitors	The present invention provides compositions and uses thereof for treating cancers which have acquired resistance to a KIT inhibitor by administering effective amounts of DAST (4{4-[3-(4-chloro-3-trifluoromethylphenyl)-ureido]-3-fluorophenoxy}-pyridine-2-carboxylic acid methylamide). What is claimed is: 1. A method of treating a cancer in a subject in need thereof, wherein said cancer was initiall…	D054990	D012140	PRESENT
55	8680124	Treatment of cancers with acquired resistance to kit inhibitors	The present invention provides compositions and uses thereof for treating cancers which have acquired resistance to a KIT inhibitor by administering effective amounts of DAST (4{4-[3-(4-chloro-3-trifluoromethylphenyl)-ureido]-3-fluorophenoxy}-pyridine-2-carboxylic acid methylamide). What is claimed is: 1. A method of treating a cancer in a subject in need thereof, wherein said cancer was initiall…	D017681	D006425	PRESENT
55	8680124	Treatment of cancers with acquired resistance to kit inhibitors	The present invention provides compositions and uses thereof for treating cancers which have acquired resistance to a KIT inhibitor by administering effective amounts of DAST (4{4-[3-(4-chloro-3-trifluoromethylphenyl)-ureido]-3-fluorophenoxy}-pyridine-2-carboxylic acid methylamide). What is claimed is: 1. A method of treating a cancer in a subject in need thereof, wherein said cancer was initiall…	D001254	D009369	PRESENT
55	8680124	Treatment of cancers with acquired resistance to kit inhibitors	The present invention provides compositions and uses thereof for treating cancers which have acquired resistance to a KIT inhibitor by administering effective amounts of DAST (4{4-[3-(4-chloro-3-trifluoromethylphenyl)-ureido]-3-fluorophenoxy}-pyridine-2-carboxylic acid methylamide). What is claimed is: 1. A method of treating a cancer in a subject in need thereof, wherein said cancer was initiall…	D007945	D009369	PRESENT
55	8680124	Treatment of cancers with acquired resistance to kit inhibitors	The present invention provides compositions and uses thereof for treating cancers which have acquired resistance to a KIT inhibitor by administering effective amounts of DAST (4{4-[3-(4-chloro-3-trifluoromethylphenyl)-ureido]-3-fluorophenoxy}-pyridine-2-carboxylic acid methylamide). What is claimed is: 1. A method of treating a cancer in a subject in need thereof, wherein said cancer was initiall…	D007945	D006425	PRESENT
55	8680124	Treatment of cancers with acquired resistance to kit inhibitors	The present invention provides compositions and uses thereof for treating cancers which have acquired resistance to a KIT inhibitor by administering effective amounts of DAST (4{4-[3-(4-chloro-3-trifluoromethylphenyl)-ureido]-3-fluorophenoxy}-pyridine-2-carboxylic acid methylamide). What is claimed is: 1. A method of treating a cancer in a subject in need thereof, wherein said cancer was initiall…	D007945	D007154	PRESENT
55	8680124	Treatment of cancers with acquired resistance to kit inhibitors	The present invention provides compositions and uses thereof for treating cancers which have acquired resistance to a KIT inhibitor by administering effective amounts of DAST (4{4-[3-(4-chloro-3-trifluoromethylphenyl)-ureido]-3-fluorophenoxy}-pyridine-2-carboxylic acid methylamide). What is claimed is: 1. A method of treating a cancer in a subject in need thereof, wherein said cancer was initiall…	D005185	D009369	PRESENT
55	8680124	Treatment of cancers with acquired resistance to kit inhibitors	The present invention provides compositions and uses thereof for treating cancers which have acquired resistance to a KIT inhibitor by administering effective amounts of DAST (4{4-[3-(4-chloro-3-trifluoromethylphenyl)-ureido]-3-fluorophenoxy}-pyridine-2-carboxylic acid methylamide). What is claimed is: 1. A method of treating a cancer in a subject in need thereof, wherein said cancer was initiall…	D005185	D000091642	PRESENT
55	8680124	Treatment of cancers with acquired resistance to kit inhibitors	The present invention provides compositions and uses thereof for treating cancers which have acquired resistance to a KIT inhibitor by administering effective amounts of DAST (4{4-[3-(4-chloro-3-trifluoromethylphenyl)-ureido]-3-fluorophenoxy}-pyridine-2-carboxylic acid methylamide). What is claimed is: 1. A method of treating a cancer in a subject in need thereof, wherein said cancer was initiall…	D019337	D009369	PRESENT
55	8680124	Treatment of cancers with acquired resistance to kit inhibitors	The present invention provides compositions and uses thereof for treating cancers which have acquired resistance to a KIT inhibitor by administering effective amounts of DAST (4{4-[3-(4-chloro-3-trifluoromethylphenyl)-ureido]-3-fluorophenoxy}-pyridine-2-carboxylic acid methylamide). What is claimed is: 1. A method of treating a cancer in a subject in need thereof, wherein said cancer was initiall…	D019337	D006425	PRESENT
55	8680124	Treatment of cancers with acquired resistance to kit inhibitors	The present invention provides compositions and uses thereof for treating cancers which have acquired resistance to a KIT inhibitor by administering effective amounts of DAST (4{4-[3-(4-chloro-3-trifluoromethylphenyl)-ureido]-3-fluorophenoxy}-pyridine-2-carboxylic acid methylamide). What is claimed is: 1. A method of treating a cancer in a subject in need thereof, wherein said cancer was initiall…	D005770	D009369	PRESENT
55	8680124	Treatment of cancers with acquired resistance to kit inhibitors	The present invention provides compositions and uses thereof for treating cancers which have acquired resistance to a KIT inhibitor by administering effective amounts of DAST (4{4-[3-(4-chloro-3-trifluoromethylphenyl)-ureido]-3-fluorophenoxy}-pyridine-2-carboxylic acid methylamide). What is claimed is: 1. A method of treating a cancer in a subject in need thereof, wherein said cancer was initiall…	D005770	D004066	PRESENT
55	8680124	Treatment of cancers with acquired resistance to kit inhibitors	The present invention provides compositions and uses thereof for treating cancers which have acquired resistance to a KIT inhibitor by administering effective amounts of DAST (4{4-[3-(4-chloro-3-trifluoromethylphenyl)-ureido]-3-fluorophenoxy}-pyridine-2-carboxylic acid methylamide). What is claimed is: 1. A method of treating a cancer in a subject in need thereof, wherein said cancer was initiall…	D018316	D009369	PRESENT
55	8680124	Treatment of cancers with acquired resistance to kit inhibitors	The present invention provides compositions and uses thereof for treating cancers which have acquired resistance to a KIT inhibitor by administering effective amounts of DAST (4{4-[3-(4-chloro-3-trifluoromethylphenyl)-ureido]-3-fluorophenoxy}-pyridine-2-carboxylic acid methylamide). What is claimed is: 1. A method of treating a cancer in a subject in need thereof, wherein said cancer was initiall…	D005354	D009369	PRESENT
55	8680124	Treatment of cancers with acquired resistance to kit inhibitors	The present invention provides compositions and uses thereof for treating cancers which have acquired resistance to a KIT inhibitor by administering effective amounts of DAST (4{4-[3-(4-chloro-3-trifluoromethylphenyl)-ureido]-3-fluorophenoxy}-pyridine-2-carboxylic acid methylamide). What is claimed is: 1. A method of treating a cancer in a subject in need thereof, wherein said cancer was initiall…	D018223	D009369	PRESENT
55	8680124	Treatment of cancers with acquired resistance to kit inhibitors	The present invention provides compositions and uses thereof for treating cancers which have acquired resistance to a KIT inhibitor by administering effective amounts of DAST (4{4-[3-(4-chloro-3-trifluoromethylphenyl)-ureido]-3-fluorophenoxy}-pyridine-2-carboxylic acid methylamide). What is claimed is: 1. A method of treating a cancer in a subject in need thereof, wherein said cancer was initiall…	D018222	D009369	PRESENT
55	8680124	Treatment of cancers with acquired resistance to kit inhibitors	The present invention provides compositions and uses thereof for treating cancers which have acquired resistance to a KIT inhibitor by administering effective amounts of DAST (4{4-[3-(4-chloro-3-trifluoromethylphenyl)-ureido]-3-fluorophenoxy}-pyridine-2-carboxylic acid methylamide). What is claimed is: 1. A method of treating a cancer in a subject in need thereof, wherein said cancer was initiall…	D013920	D006425	PRESENT
55	8680124	Treatment of cancers with acquired resistance to kit inhibitors	The present invention provides compositions and uses thereof for treating cancers which have acquired resistance to a KIT inhibitor by administering effective amounts of DAST (4{4-[3-(4-chloro-3-trifluoromethylphenyl)-ureido]-3-fluorophenoxy}-pyridine-2-carboxylic acid methylamide). What is claimed is: 1. A method of treating a cancer in a subject in need thereof, wherein said cancer was initiall…	D015477	D009369	PRESENT
55	8680124	Treatment of cancers with acquired resistance to kit inhibitors	The present invention provides compositions and uses thereof for treating cancers which have acquired resistance to a KIT inhibitor by administering effective amounts of DAST (4{4-[3-(4-chloro-3-trifluoromethylphenyl)-ureido]-3-fluorophenoxy}-pyridine-2-carboxylic acid methylamide). What is claimed is: 1. A method of treating a cancer in a subject in need thereof, wherein said cancer was initiall…	D015477	D006425	PRESENT
55	8680124	Treatment of cancers with acquired resistance to kit inhibitors	The present invention provides compositions and uses thereof for treating cancers which have acquired resistance to a KIT inhibitor by administering effective amounts of DAST (4{4-[3-(4-chloro-3-trifluoromethylphenyl)-ureido]-3-fluorophenoxy}-pyridine-2-carboxylic acid methylamide). What is claimed is: 1. A method of treating a cancer in a subject in need thereof, wherein said cancer was initiall…	D015477	D013568	PRESENT
56	6475491	Treatment of HIV and other viral infections using combinatorial therapy	Novel antiviral combinations for the treatment or prevention of viral infections, in particular, HIV, are disclosed. This new antiviral therapy employs either DP-178 or DP-107, viral fusion inhibitors, in combination with at least one other antiviral therapeutic agent. The combinations of the invention are better than single therapies alone, and in certain cases are synergistic. The use of DP-178…	D015658	D007239	PRESENT
56	6475491	Treatment of HIV and other viral infections using combinatorial therapy	Novel antiviral combinations for the treatment or prevention of viral infections, in particular, HIV, are disclosed. This new antiviral therapy employs either DP-178 or DP-107, viral fusion inhibitors, in combination with at least one other antiviral therapeutic agent. The combinations of the invention are better than single therapies alone, and in certain cases are synergistic. The use of DP-178…	D015658	D000091642	PRESENT
56	6475491	Treatment of HIV and other viral infections using combinatorial therapy	Novel antiviral combinations for the treatment or prevention of viral infections, in particular, HIV, are disclosed. This new antiviral therapy employs either DP-178 or DP-107, viral fusion inhibitors, in combination with at least one other antiviral therapeutic agent. The combinations of the invention are better than single therapies alone, and in certain cases are synergistic. The use of DP-178…	D015658	D007154	PRESENT
57	8834921	Sustained-release liposomal anesthetic compositions	The invention provides a method for obtaining local anesthetics encapsulated in liposomes, such as multi vesicular liposomes, with high encapsulation efficiency and slow release in vivo. When the encapsulated anesthetic is administered as a single intracutaneous dose, the duration of anesthesia and half-life of the drug at the local injection site is increased as compared to injection of unencaps…	NA		NULL
58	7696206	2-phenyl substituted imidazotriazinones as phosphodiesterase inhibitors	The application claims a compound of the formula Figure US07696206-20100413-C00001 or a salt, a hydrate, or a hydrate of a salt thereof. The compounds inhibit cGMP-metabolizing phosphodiesterases and are suitable for use as active compounds in pharmaceuticals, for the treatment of erectile dysfunction. 1. A compound of the formula: Figure US07696206-20100413-C00413 or a salt, a hydrate, or a hydr…	NA		NULL
59	5889052	Use of cloprostenol and fluprostenol analogues to treat glaucoma and ocular hypertension	Disclosed is the use of cloprostenol and fluprostenol analogues for the treatment of glaucoma and ocular hypertension. Also disclosed are ophthalmic compositions comprising said compounds. What is claimed is: 1. A method of treating glaucoma and ocular hypertension which comprises topically administering to the affected eye a composition comprising a therapeutically effective amount of a compound…	D009798	D005128	PRESENT
59	5889052	Use of cloprostenol and fluprostenol analogues to treat glaucoma and ocular hypertension	Disclosed is the use of cloprostenol and fluprostenol analogues for the treatment of glaucoma and ocular hypertension. Also disclosed are ophthalmic compositions comprising said compounds. What is claimed is: 1. A method of treating glaucoma and ocular hypertension which comprises topically administering to the affected eye a composition comprising a therapeutically effective amount of a compound…	D005901	D005128	PRESENT
60	5665727	Use of 11,28-dioxa-4-azatricyclo[22.3.1.04,9 ]octacos-18-ene derivatives and pharmaceutical compositions containing them	The compounds of formula I, ##STR1## have been found to have excellent topical activity. They are thus indicated for use in the topical treatment of inflammatory and hyperpoliferative skin diseases and of cutaneous manifestations of immunologically-induced illnesses, such as psoriasis. We claim: 1. A method of topically treating inflammatory or hyperproliferative skin diseases or cutaneous manife…	D012871	D017437	PRESENT
60	5665727	Use of 11,28-dioxa-4-azatricyclo[22.3.1.04,9 ]octacos-18-ene derivatives and pharmaceutical compositions containing them	The compounds of formula I, ##STR1## have been found to have excellent topical activity. They are thus indicated for use in the topical treatment of inflammatory and hyperpoliferative skin diseases and of cutaneous manifestations of immunologically-induced illnesses, such as psoriasis. We claim: 1. A method of topically treating inflammatory or hyperproliferative skin diseases or cutaneous manife…	D011565	D017437	PRESENT
60	5665727	Use of 11,28-dioxa-4-azatricyclo[22.3.1.04,9 ]octacos-18-ene derivatives and pharmaceutical compositions containing them	The compounds of formula I, ##STR1## have been found to have excellent topical activity. They are thus indicated for use in the topical treatment of inflammatory and hyperpoliferative skin diseases and of cutaneous manifestations of immunologically-induced illnesses, such as psoriasis. We claim: 1. A method of topically treating inflammatory or hyperproliferative skin diseases or cutaneous manife…	D012628	D017437	PRESENT
60	5665727	Use of 11,28-dioxa-4-azatricyclo[22.3.1.04,9 ]octacos-18-ene derivatives and pharmaceutical compositions containing them	The compounds of formula I, ##STR1## have been found to have excellent topical activity. They are thus indicated for use in the topical treatment of inflammatory and hyperpoliferative skin diseases and of cutaneous manifestations of immunologically-induced illnesses, such as psoriasis. We claim: 1. A method of topically treating inflammatory or hyperproliferative skin diseases or cutaneous manife…	D003876	D009358	PRESENT
60	5665727	Use of 11,28-dioxa-4-azatricyclo[22.3.1.04,9 ]octacos-18-ene derivatives and pharmaceutical compositions containing them	The compounds of formula I, ##STR1## have been found to have excellent topical activity. They are thus indicated for use in the topical treatment of inflammatory and hyperpoliferative skin diseases and of cutaneous manifestations of immunologically-induced illnesses, such as psoriasis. We claim: 1. A method of topically treating inflammatory or hyperproliferative skin diseases or cutaneous manife…	D003876	D017437	PRESENT
60	5665727	Use of 11,28-dioxa-4-azatricyclo[22.3.1.04,9 ]octacos-18-ene derivatives and pharmaceutical compositions containing them	The compounds of formula I, ##STR1## have been found to have excellent topical activity. They are thus indicated for use in the topical treatment of inflammatory and hyperpoliferative skin diseases and of cutaneous manifestations of immunologically-induced illnesses, such as psoriasis. We claim: 1. A method of topically treating inflammatory or hyperproliferative skin diseases or cutaneous manife…	D003876	D007154	PRESENT
60	5665727	Use of 11,28-dioxa-4-azatricyclo[22.3.1.04,9 ]octacos-18-ene derivatives and pharmaceutical compositions containing them	The compounds of formula I, ##STR1## have been found to have excellent topical activity. They are thus indicated for use in the topical treatment of inflammatory and hyperpoliferative skin diseases and of cutaneous manifestations of immunologically-induced illnesses, such as psoriasis. We claim: 1. A method of topically treating inflammatory or hyperproliferative skin diseases or cutaneous manife…	D003877	D017437	PRESENT
60	5665727	Use of 11,28-dioxa-4-azatricyclo[22.3.1.04,9 ]octacos-18-ene derivatives and pharmaceutical compositions containing them	The compounds of formula I, ##STR1## have been found to have excellent topical activity. They are thus indicated for use in the topical treatment of inflammatory and hyperpoliferative skin diseases and of cutaneous manifestations of immunologically-induced illnesses, such as psoriasis. We claim: 1. A method of topically treating inflammatory or hyperproliferative skin diseases or cutaneous manife…	D017443	D017437	PRESENT
60	5665727	Use of 11,28-dioxa-4-azatricyclo[22.3.1.04,9 ]octacos-18-ene derivatives and pharmaceutical compositions containing them	The compounds of formula I, ##STR1## have been found to have excellent topical activity. They are thus indicated for use in the topical treatment of inflammatory and hyperpoliferative skin diseases and of cutaneous manifestations of immunologically-induced illnesses, such as psoriasis. We claim: 1. A method of topically treating inflammatory or hyperproliferative skin diseases or cutaneous manife…	D008010	D017437	PRESENT
60	5665727	Use of 11,28-dioxa-4-azatricyclo[22.3.1.04,9 ]octacos-18-ene derivatives and pharmaceutical compositions containing them	The compounds of formula I, ##STR1## have been found to have excellent topical activity. They are thus indicated for use in the topical treatment of inflammatory and hyperpoliferative skin diseases and of cutaneous manifestations of immunologically-induced illnesses, such as psoriasis. We claim: 1. A method of topically treating inflammatory or hyperproliferative skin diseases or cutaneous manife…	D010392	D017437	PRESENT
60	5665727	Use of 11,28-dioxa-4-azatricyclo[22.3.1.04,9 ]octacos-18-ene derivatives and pharmaceutical compositions containing them	The compounds of formula I, ##STR1## have been found to have excellent topical activity. They are thus indicated for use in the topical treatment of inflammatory and hyperpoliferative skin diseases and of cutaneous manifestations of immunologically-induced illnesses, such as psoriasis. We claim: 1. A method of topically treating inflammatory or hyperproliferative skin diseases or cutaneous manife…	D010392	D007154	PRESENT
60	5665727	Use of 11,28-dioxa-4-azatricyclo[22.3.1.04,9 ]octacos-18-ene derivatives and pharmaceutical compositions containing them	The compounds of formula I, ##STR1## have been found to have excellent topical activity. They are thus indicated for use in the topical treatment of inflammatory and hyperpoliferative skin diseases and of cutaneous manifestations of immunologically-induced illnesses, such as psoriasis. We claim: 1. A method of topically treating inflammatory or hyperproliferative skin diseases or cutaneous manife…	D010391	D017437	PRESENT
60	5665727	Use of 11,28-dioxa-4-azatricyclo[22.3.1.04,9 ]octacos-18-ene derivatives and pharmaceutical compositions containing them	The compounds of formula I, ##STR1## have been found to have excellent topical activity. They are thus indicated for use in the topical treatment of inflammatory and hyperpoliferative skin diseases and of cutaneous manifestations of immunologically-induced illnesses, such as psoriasis. We claim: 1. A method of topically treating inflammatory or hyperproliferative skin diseases or cutaneous manife…	D010391	D007154	PRESENT
60	5665727	Use of 11,28-dioxa-4-azatricyclo[22.3.1.04,9 ]octacos-18-ene derivatives and pharmaceutical compositions containing them	The compounds of formula I, ##STR1## have been found to have excellent topical activity. They are thus indicated for use in the topical treatment of inflammatory and hyperpoliferative skin diseases and of cutaneous manifestations of immunologically-induced illnesses, such as psoriasis. We claim: 1. A method of topically treating inflammatory or hyperproliferative skin diseases or cutaneous manife…	D004820	D009358	PRESENT
60	5665727	Use of 11,28-dioxa-4-azatricyclo[22.3.1.04,9 ]octacos-18-ene derivatives and pharmaceutical compositions containing them	The compounds of formula I, ##STR1## have been found to have excellent topical activity. They are thus indicated for use in the topical treatment of inflammatory and hyperpoliferative skin diseases and of cutaneous manifestations of immunologically-induced illnesses, such as psoriasis. We claim: 1. A method of topically treating inflammatory or hyperproliferative skin diseases or cutaneous manife…	D004820	D017437	PRESENT
60	5665727	Use of 11,28-dioxa-4-azatricyclo[22.3.1.04,9 ]octacos-18-ene derivatives and pharmaceutical compositions containing them	The compounds of formula I, ##STR1## have been found to have excellent topical activity. They are thus indicated for use in the topical treatment of inflammatory and hyperpoliferative skin diseases and of cutaneous manifestations of immunologically-induced illnesses, such as psoriasis. We claim: 1. A method of topically treating inflammatory or hyperproliferative skin diseases or cutaneous manife…	D014581	D017437	PRESENT
60	5665727	Use of 11,28-dioxa-4-azatricyclo[22.3.1.04,9 ]octacos-18-ene derivatives and pharmaceutical compositions containing them	The compounds of formula I, ##STR1## have been found to have excellent topical activity. They are thus indicated for use in the topical treatment of inflammatory and hyperpoliferative skin diseases and of cutaneous manifestations of immunologically-induced illnesses, such as psoriasis. We claim: 1. A method of topically treating inflammatory or hyperproliferative skin diseases or cutaneous manife…	D014581	D007154	PRESENT
60	5665727	Use of 11,28-dioxa-4-azatricyclo[22.3.1.04,9 ]octacos-18-ene derivatives and pharmaceutical compositions containing them	The compounds of formula I, ##STR1## have been found to have excellent topical activity. They are thus indicated for use in the topical treatment of inflammatory and hyperpoliferative skin diseases and of cutaneous manifestations of immunologically-induced illnesses, such as psoriasis. We claim: 1. A method of topically treating inflammatory or hyperproliferative skin diseases or cutaneous manife…	D000799	D002318	PRESENT
60	5665727	Use of 11,28-dioxa-4-azatricyclo[22.3.1.04,9 ]octacos-18-ene derivatives and pharmaceutical compositions containing them	The compounds of formula I, ##STR1## have been found to have excellent topical activity. They are thus indicated for use in the topical treatment of inflammatory and hyperpoliferative skin diseases and of cutaneous manifestations of immunologically-induced illnesses, such as psoriasis. We claim: 1. A method of topically treating inflammatory or hyperproliferative skin diseases or cutaneous manife…	D000799	D017437	PRESENT
60	5665727	Use of 11,28-dioxa-4-azatricyclo[22.3.1.04,9 ]octacos-18-ene derivatives and pharmaceutical compositions containing them	The compounds of formula I, ##STR1## have been found to have excellent topical activity. They are thus indicated for use in the topical treatment of inflammatory and hyperpoliferative skin diseases and of cutaneous manifestations of immunologically-induced illnesses, such as psoriasis. We claim: 1. A method of topically treating inflammatory or hyperproliferative skin diseases or cutaneous manife…	D000799	D007154	PRESENT
60	5665727	Use of 11,28-dioxa-4-azatricyclo[22.3.1.04,9 ]octacos-18-ene derivatives and pharmaceutical compositions containing them	The compounds of formula I, ##STR1## have been found to have excellent topical activity. They are thus indicated for use in the topical treatment of inflammatory and hyperpoliferative skin diseases and of cutaneous manifestations of immunologically-induced illnesses, such as psoriasis. We claim: 1. A method of topically treating inflammatory or hyperproliferative skin diseases or cutaneous manife…	D014657	D002318	PRESENT
60	5665727	Use of 11,28-dioxa-4-azatricyclo[22.3.1.04,9 ]octacos-18-ene derivatives and pharmaceutical compositions containing them	The compounds of formula I, ##STR1## have been found to have excellent topical activity. They are thus indicated for use in the topical treatment of inflammatory and hyperpoliferative skin diseases and of cutaneous manifestations of immunologically-induced illnesses, such as psoriasis. We claim: 1. A method of topically treating inflammatory or hyperproliferative skin diseases or cutaneous manife…	D004890	D017437	PRESENT
60	5665727	Use of 11,28-dioxa-4-azatricyclo[22.3.1.04,9 ]octacos-18-ene derivatives and pharmaceutical compositions containing them	The compounds of formula I, ##STR1## have been found to have excellent topical activity. They are thus indicated for use in the topical treatment of inflammatory and hyperpoliferative skin diseases and of cutaneous manifestations of immunologically-induced illnesses, such as psoriasis. We claim: 1. A method of topically treating inflammatory or hyperproliferative skin diseases or cutaneous manife…	D004890	D013568	PRESENT
60	5665727	Use of 11,28-dioxa-4-azatricyclo[22.3.1.04,9 ]octacos-18-ene derivatives and pharmaceutical compositions containing them	The compounds of formula I, ##STR1## have been found to have excellent topical activity. They are thus indicated for use in the topical treatment of inflammatory and hyperpoliferative skin diseases and of cutaneous manifestations of immunologically-induced illnesses, such as psoriasis. We claim: 1. A method of topically treating inflammatory or hyperproliferative skin diseases or cutaneous manife…	D000506	D017437	PRESENT
61	5900488	Method for treating mycosis using imidazolylacetonitrile derivatives	PCT No. PCT/JP96/01872 Sec. 371 Date Dec. 31, 1997 Sec. 102(e) Date Dec. 31, 1997 PCT Filed Jul. 5, 1996 PCT Pub. No. WO97/02821 PCT Pub. Date Jan. 30, 1997R-(+)-(E)-[4-(2-Chlorophenyl)-1,3-dithiolan-2-ylidene]-1-imidazolylacetonitrile, R-(-)-(E)-[4-(2,4-dichlorophenyl)-1,3-dithiolan-2-ylidene]-1-imidazolylacetonitrile, and pharmaceutically acceptable salts thereof which can be used as a pharmace…	D009181	D007239	PRESENT
62	5898032	Ultra low dose oral contraceptives with less menstrual bleeding and sustained efficacy	A method of female contraception involves administering a combination of estrogen and progestin for 60-110 consecutive days in which the daily amounts of estrogen and progestin are equivalent to about 5-35 mcg of ethinyl estradiol and about 0.025 to 10 mg of norethindrone acetate, respectively. The advantages include less menstrual bleeding, less patient anemia, less total exposure to medication,…	NA		NULL
63	6943166	Compositions comprising phosphodiesterase inhabitors for the treatment of sexual disfunction	The present invention relates to highly selective phosphodieterase (PDE) enzyme inhibitors and to their use in pharmaceutical articles of manufacture. In particular, the present invention relates to potent inhibitors of cyclic guanosine 3?,5?-monophosphate specific phosphodiesterase type 5 (PDE5) that when incorporated into a pharmaceutical product at about 1 to about 20 mg unit dosage are useful…	D012735	D000091642	PRESENT
63	6943166	Compositions comprising phosphodiesterase inhabitors for the treatment of sexual disfunction	The present invention relates to highly selective phosphodieterase (PDE) enzyme inhibitors and to their use in pharmaceutical articles of manufacture. In particular, the present invention relates to potent inhibitors of cyclic guanosine 3?,5?-monophosphate specific phosphodiesterase type 5 (PDE5) that when incorporated into a pharmaceutical product at about 1 to about 20 mg unit dosage are useful…	D007172	D000091642	PRESENT
64	8052987	Method of administering bisphosphonates	The invention relates to bisphosphonates, in particular more potent N-bisphosphonates such as zoledronic acid and derivatives, and to methods of treatment using bisphosphonates. These bisphosphonates are used with satisfactory results for prolonged inhibition of bone resorption in conditions of abnormally increased bone turnover, e.g. osteoporosis, by intermittent administration, the periods betw…	D001862	D009140	PRESENT
64	8052987	Method of administering bisphosphonates	The invention relates to bisphosphonates, in particular more potent N-bisphosphonates such as zoledronic acid and derivatives, and to methods of treatment using bisphosphonates. These bisphosphonates are used with satisfactory results for prolonged inhibition of bone resorption in conditions of abnormally increased bone turnover, e.g. osteoporosis, by intermittent administration, the periods betw…	D001862	D055687	PRESENT
64	8052987	Method of administering bisphosphonates	The invention relates to bisphosphonates, in particular more potent N-bisphosphonates such as zoledronic acid and derivatives, and to methods of treatment using bisphosphonates. These bisphosphonates are used with satisfactory results for prolonged inhibition of bone resorption in conditions of abnormally increased bone turnover, e.g. osteoporosis, by intermittent administration, the periods betw…	D010024	D009140	PRESENT
64	8052987	Method of administering bisphosphonates	The invention relates to bisphosphonates, in particular more potent N-bisphosphonates such as zoledronic acid and derivatives, and to methods of treatment using bisphosphonates. These bisphosphonates are used with satisfactory results for prolonged inhibition of bone resorption in conditions of abnormally increased bone turnover, e.g. osteoporosis, by intermittent administration, the periods betw…	D010024	D009750	PRESENT
65	7943582	Crystalline form of 1-(?-D-glucopyransoyl)-4-methyl-3-[5-(4-fluorophenyl)-2- thienylmethyl]benzene hemihydrate	A novel crystal form of 1-(?-D-glucopyranosyl)-4-methyl-3-[5-(4-fluorophenyl)-2-thienylmethyl]benzene hemihydrate, and having favorable characteristics, is characterized by its x-ray powder diffraction pattern and/or by its infra-red spectrum. 1. A crystalline form of 1-(?-D-glucopyranosyl)-4-methyl-3-[5-(4-fluorophenyl)-2-thienylmethyl]benzene hemihydrate. 2. A crystalline form of 1-(?-D-glucopy…	D003920	D009750	PRESENT
65	7943582	Crystalline form of 1-(?-D-glucopyransoyl)-4-methyl-3-[5-(4-fluorophenyl)-2- thienylmethyl]benzene hemihydrate	A novel crystal form of 1-(?-D-glucopyranosyl)-4-methyl-3-[5-(4-fluorophenyl)-2-thienylmethyl]benzene hemihydrate, and having favorable characteristics, is characterized by its x-ray powder diffraction pattern and/or by its infra-red spectrum. 1. A crystalline form of 1-(?-D-glucopyranosyl)-4-methyl-3-[5-(4-fluorophenyl)-2-thienylmethyl]benzene hemihydrate. 2. A crystalline form of 1-(?-D-glucopy…	D003920	D004700	PRESENT
65	7943582	Crystalline form of 1-(?-D-glucopyransoyl)-4-methyl-3-[5-(4-fluorophenyl)-2- thienylmethyl]benzene hemihydrate	A novel crystal form of 1-(?-D-glucopyranosyl)-4-methyl-3-[5-(4-fluorophenyl)-2-thienylmethyl]benzene hemihydrate, and having favorable characteristics, is characterized by its x-ray powder diffraction pattern and/or by its infra-red spectrum. 1. A crystalline form of 1-(?-D-glucopyranosyl)-4-methyl-3-[5-(4-fluorophenyl)-2-thienylmethyl]benzene hemihydrate. 2. A crystalline form of 1-(?-D-glucopy…	D003929	D009422	PRESENT
65	7943582	Crystalline form of 1-(?-D-glucopyransoyl)-4-methyl-3-[5-(4-fluorophenyl)-2- thienylmethyl]benzene hemihydrate	A novel crystal form of 1-(?-D-glucopyranosyl)-4-methyl-3-[5-(4-fluorophenyl)-2-thienylmethyl]benzene hemihydrate, and having favorable characteristics, is characterized by its x-ray powder diffraction pattern and/or by its infra-red spectrum. 1. A crystalline form of 1-(?-D-glucopyranosyl)-4-methyl-3-[5-(4-fluorophenyl)-2-thienylmethyl]benzene hemihydrate. 2. A crystalline form of 1-(?-D-glucopy…	D003929	D004700	PRESENT
65	7943582	Crystalline form of 1-(?-D-glucopyransoyl)-4-methyl-3-[5-(4-fluorophenyl)-2- thienylmethyl]benzene hemihydrate	A novel crystal form of 1-(?-D-glucopyranosyl)-4-methyl-3-[5-(4-fluorophenyl)-2-thienylmethyl]benzene hemihydrate, and having favorable characteristics, is characterized by its x-ray powder diffraction pattern and/or by its infra-red spectrum. 1. A crystalline form of 1-(?-D-glucopyranosyl)-4-methyl-3-[5-(4-fluorophenyl)-2-thienylmethyl]benzene hemihydrate. 2. A crystalline form of 1-(?-D-glucopy…	D003930	D005128	PRESENT
65	7943582	Crystalline form of 1-(?-D-glucopyransoyl)-4-methyl-3-[5-(4-fluorophenyl)-2- thienylmethyl]benzene hemihydrate	A novel crystal form of 1-(?-D-glucopyranosyl)-4-methyl-3-[5-(4-fluorophenyl)-2-thienylmethyl]benzene hemihydrate, and having favorable characteristics, is characterized by its x-ray powder diffraction pattern and/or by its infra-red spectrum. 1. A crystalline form of 1-(?-D-glucopyranosyl)-4-methyl-3-[5-(4-fluorophenyl)-2-thienylmethyl]benzene hemihydrate. 2. A crystalline form of 1-(?-D-glucopy…	D003930	D002318	PRESENT
65	7943582	Crystalline form of 1-(?-D-glucopyransoyl)-4-methyl-3-[5-(4-fluorophenyl)-2- thienylmethyl]benzene hemihydrate	A novel crystal form of 1-(?-D-glucopyranosyl)-4-methyl-3-[5-(4-fluorophenyl)-2-thienylmethyl]benzene hemihydrate, and having favorable characteristics, is characterized by its x-ray powder diffraction pattern and/or by its infra-red spectrum. 1. A crystalline form of 1-(?-D-glucopyranosyl)-4-methyl-3-[5-(4-fluorophenyl)-2-thienylmethyl]benzene hemihydrate. 2. A crystalline form of 1-(?-D-glucopy…	D003930	D004700	PRESENT
65	7943582	Crystalline form of 1-(?-D-glucopyransoyl)-4-methyl-3-[5-(4-fluorophenyl)-2- thienylmethyl]benzene hemihydrate	A novel crystal form of 1-(?-D-glucopyranosyl)-4-methyl-3-[5-(4-fluorophenyl)-2-thienylmethyl]benzene hemihydrate, and having favorable characteristics, is characterized by its x-ray powder diffraction pattern and/or by its infra-red spectrum. 1. A crystalline form of 1-(?-D-glucopyranosyl)-4-methyl-3-[5-(4-fluorophenyl)-2-thienylmethyl]benzene hemihydrate. 2. A crystalline form of 1-(?-D-glucopy…	D003928	D000091642	PRESENT
65	7943582	Crystalline form of 1-(?-D-glucopyransoyl)-4-methyl-3-[5-(4-fluorophenyl)-2- thienylmethyl]benzene hemihydrate	A novel crystal form of 1-(?-D-glucopyranosyl)-4-methyl-3-[5-(4-fluorophenyl)-2-thienylmethyl]benzene hemihydrate, and having favorable characteristics, is characterized by its x-ray powder diffraction pattern and/or by its infra-red spectrum. 1. A crystalline form of 1-(?-D-glucopyranosyl)-4-methyl-3-[5-(4-fluorophenyl)-2-thienylmethyl]benzene hemihydrate. 2. A crystalline form of 1-(?-D-glucopy…	D003928	D004700	PRESENT
65	7943582	Crystalline form of 1-(?-D-glucopyransoyl)-4-methyl-3-[5-(4-fluorophenyl)-2- thienylmethyl]benzene hemihydrate	A novel crystal form of 1-(?-D-glucopyranosyl)-4-methyl-3-[5-(4-fluorophenyl)-2-thienylmethyl]benzene hemihydrate, and having favorable characteristics, is characterized by its x-ray powder diffraction pattern and/or by its infra-red spectrum. 1. A crystalline form of 1-(?-D-glucopyranosyl)-4-methyl-3-[5-(4-fluorophenyl)-2-thienylmethyl]benzene hemihydrate. 2. A crystalline form of 1-(?-D-glucopy…	D024821	D009750	PRESENT
65	7943582	Crystalline form of 1-(?-D-glucopyransoyl)-4-methyl-3-[5-(4-fluorophenyl)-2- thienylmethyl]benzene hemihydrate	A novel crystal form of 1-(?-D-glucopyranosyl)-4-methyl-3-[5-(4-fluorophenyl)-2-thienylmethyl]benzene hemihydrate, and having favorable characteristics, is characterized by its x-ray powder diffraction pattern and/or by its infra-red spectrum. 1. A crystalline form of 1-(?-D-glucopyranosyl)-4-methyl-3-[5-(4-fluorophenyl)-2-thienylmethyl]benzene hemihydrate. 2. A crystalline form of 1-(?-D-glucopy…	D006973	D002318	PRESENT
65	7943582	Crystalline form of 1-(?-D-glucopyransoyl)-4-methyl-3-[5-(4-fluorophenyl)-2- thienylmethyl]benzene hemihydrate	A novel crystal form of 1-(?-D-glucopyranosyl)-4-methyl-3-[5-(4-fluorophenyl)-2-thienylmethyl]benzene hemihydrate, and having favorable characteristics, is characterized by its x-ray powder diffraction pattern and/or by its infra-red spectrum. 1. A crystalline form of 1-(?-D-glucopyranosyl)-4-methyl-3-[5-(4-fluorophenyl)-2-thienylmethyl]benzene hemihydrate. 2. A crystalline form of 1-(?-D-glucopy…	D050197	D002318	PRESENT
65	7943582	Crystalline form of 1-(?-D-glucopyransoyl)-4-methyl-3-[5-(4-fluorophenyl)-2- thienylmethyl]benzene hemihydrate	A novel crystal form of 1-(?-D-glucopyranosyl)-4-methyl-3-[5-(4-fluorophenyl)-2-thienylmethyl]benzene hemihydrate, and having favorable characteristics, is characterized by its x-ray powder diffraction pattern and/or by its infra-red spectrum. 1. A crystalline form of 1-(?-D-glucopyranosyl)-4-methyl-3-[5-(4-fluorophenyl)-2-thienylmethyl]benzene hemihydrate. 2. A crystalline form of 1-(?-D-glucopy…	D007333	D009750	PRESENT
65	7943582	Crystalline form of 1-(?-D-glucopyransoyl)-4-methyl-3-[5-(4-fluorophenyl)-2- thienylmethyl]benzene hemihydrate	A novel crystal form of 1-(?-D-glucopyranosyl)-4-methyl-3-[5-(4-fluorophenyl)-2-thienylmethyl]benzene hemihydrate, and having favorable characteristics, is characterized by its x-ray powder diffraction pattern and/or by its infra-red spectrum. 1. A crystalline form of 1-(?-D-glucopyranosyl)-4-methyl-3-[5-(4-fluorophenyl)-2-thienylmethyl]benzene hemihydrate. 2. A crystalline form of 1-(?-D-glucopy…	D007333	D010829	PRESENT
65	7943582	Crystalline form of 1-(?-D-glucopyransoyl)-4-methyl-3-[5-(4-fluorophenyl)-2- thienylmethyl]benzene hemihydrate	A novel crystal form of 1-(?-D-glucopyranosyl)-4-methyl-3-[5-(4-fluorophenyl)-2-thienylmethyl]benzene hemihydrate, and having favorable characteristics, is characterized by its x-ray powder diffraction pattern and/or by its infra-red spectrum. 1. A crystalline form of 1-(?-D-glucopyranosyl)-4-methyl-3-[5-(4-fluorophenyl)-2-thienylmethyl]benzene hemihydrate. 2. A crystalline form of 1-(?-D-glucopy…	D009765	D009750	PRESENT
65	7943582	Crystalline form of 1-(?-D-glucopyransoyl)-4-methyl-3-[5-(4-fluorophenyl)-2- thienylmethyl]benzene hemihydrate	A novel crystal form of 1-(?-D-glucopyranosyl)-4-methyl-3-[5-(4-fluorophenyl)-2-thienylmethyl]benzene hemihydrate, and having favorable characteristics, is characterized by its x-ray powder diffraction pattern and/or by its infra-red spectrum. 1. A crystalline form of 1-(?-D-glucopyranosyl)-4-methyl-3-[5-(4-fluorophenyl)-2-thienylmethyl]benzene hemihydrate. 2. A crystalline form of 1-(?-D-glucopy…	D009765	D013568	PRESENT
65	7943582	Crystalline form of 1-(?-D-glucopyransoyl)-4-methyl-3-[5-(4-fluorophenyl)-2- thienylmethyl]benzene hemihydrate	A novel crystal form of 1-(?-D-glucopyranosyl)-4-methyl-3-[5-(4-fluorophenyl)-2-thienylmethyl]benzene hemihydrate, and having favorable characteristics, is characterized by its x-ray powder diffraction pattern and/or by its infra-red spectrum. 1. A crystalline form of 1-(?-D-glucopyranosyl)-4-methyl-3-[5-(4-fluorophenyl)-2-thienylmethyl]benzene hemihydrate. 2. A crystalline form of 1-(?-D-glucopy…	D006943	D009750	PRESENT
65	7943582	Crystalline form of 1-(?-D-glucopyransoyl)-4-methyl-3-[5-(4-fluorophenyl)-2- thienylmethyl]benzene hemihydrate	A novel crystal form of 1-(?-D-glucopyranosyl)-4-methyl-3-[5-(4-fluorophenyl)-2-thienylmethyl]benzene hemihydrate, and having favorable characteristics, is characterized by its x-ray powder diffraction pattern and/or by its infra-red spectrum. 1. A crystalline form of 1-(?-D-glucopyranosyl)-4-methyl-3-[5-(4-fluorophenyl)-2-thienylmethyl]benzene hemihydrate. 2. A crystalline form of 1-(?-D-glucopy…	D006946	D009750	PRESENT
65	7943582	Crystalline form of 1-(?-D-glucopyransoyl)-4-methyl-3-[5-(4-fluorophenyl)-2- thienylmethyl]benzene hemihydrate	A novel crystal form of 1-(?-D-glucopyranosyl)-4-methyl-3-[5-(4-fluorophenyl)-2-thienylmethyl]benzene hemihydrate, and having favorable characteristics, is characterized by its x-ray powder diffraction pattern and/or by its infra-red spectrum. 1. A crystalline form of 1-(?-D-glucopyranosyl)-4-methyl-3-[5-(4-fluorophenyl)-2-thienylmethyl]benzene hemihydrate. 2. A crystalline form of 1-(?-D-glucopy…	D015228	D009750	PRESENT
65	7943582	Crystalline form of 1-(?-D-glucopyransoyl)-4-methyl-3-[5-(4-fluorophenyl)-2- thienylmethyl]benzene hemihydrate	A novel crystal form of 1-(?-D-glucopyranosyl)-4-methyl-3-[5-(4-fluorophenyl)-2-thienylmethyl]benzene hemihydrate, and having favorable characteristics, is characterized by its x-ray powder diffraction pattern and/or by its infra-red spectrum. 1. A crystalline form of 1-(?-D-glucopyranosyl)-4-methyl-3-[5-(4-fluorophenyl)-2-thienylmethyl]benzene hemihydrate. 2. A crystalline form of 1-(?-D-glucopy…	D006949	D009750	PRESENT
66	7348361	Solution for diagnosing or treating tissue pathologies	The invention concerns a 5-aminolevulinic acid ester (E-ALA) solution for producing a pharmaceutical preparation useful for diagnosing and/or treating tissue and/or cell pathologies by local radiation exposure using radiation emitted by a light source energy followed, in the case diagnosis, by detection of fluorescent protoporphyrin IX (Pp1X). The E-ALA concentration in the solution is less than …	NA		NULL
67	7566705	Combination of formoterol and mometasone furoate for asthma	A medicament containing, separately or together, (A) formoterol or a pharmaceutically acceptable salt thereof or a solvate of formoterol or a solvate of the salt and (B) mometasone furoate, for simultaneous, sequential or separate administration in the treatment of an inflammatory or obstructive airways disease. 1. A medicament containing, separately or together, a synergistically effective amoun…	D001249	D012140	PRESENT
67	7566705	Combination of formoterol and mometasone furoate for asthma	A medicament containing, separately or together, (A) formoterol or a pharmaceutically acceptable salt thereof or a solvate of formoterol or a solvate of the salt and (B) mometasone furoate, for simultaneous, sequential or separate administration in the treatment of an inflammatory or obstructive airways disease. 1. A medicament containing, separately or together, a synergistically effective amoun…	D001249	D007154	PRESENT
68	6455533	Pharmaceutical compositions for oral administration, comprising an active substance and a cyclodextrin	The invention concerns pharmaceutical compositions for oral administration, comprising an active substance belonging to the family of substituted benzhydrylpiperazines and at least a cyclodextrin. What is claimed is: 1. A solid pharmaceutical composition for oral administration comprising a mixture of an active substance belonging to the substituted benzhydrylpiperazine family, an optically activ…	NA		NULL
69	5648394	Topical composition for inhibiting hair growth	The present invention embraces a topical composition for inhibiting mammalian hair growth, particularly human beard hair growth (including hirsutism), comprising a water-soluble, hair-growth-inhibiting agent dispersed in an oil-in-water emulsion in the form of a lotion or cream. The invention also embraces a method of inhibiting mammalian hair growth by applying an effective amount of the above c…	NA		NULL
70	5834010	Triacetin as a penetration enhancer for transdermal delivery of a basic drug	A composition and method for enhancing transdermal penetration of a basic drug are described. The composition comprises a matrix patch comprising an effective amount of a basic drug, preferably having a pKa of about 8.0 or greater, an effective amount of a penetration enhancer consisting essentially of triacetin, and a polymer layer preferably comprising a pressure-sensitive adhesive. A preferred…	NA		NULL
71	7682633	Pharmaceutical composition	Provided herein is a pharmaceutical composition comprising an antagonist, an agonist, a seal coat, and a sequestering polymer, wherein the antagonist, agonist, seal coat and at least one sequestering polymer are all components of a single unit, and wherein the seal coat forms a layer physically separating the antagonist from the agonist from one another. Methods for manufacturing such a pharmaceu…	NA		NULL
72	6139859	Methods and compositions for topical treatment of ectoparasites	Methods and compositions for the topical treatment of ectoparasites on animal skin utilizing a water-soluble or water-dispersible, substantially air-impermeable liquid composition. What is claimed is: 1. A method for the topical treatment of lice and/or mites on animal skin comprising the steps of A) applying to the skin and hair containing the lice and/or mites a water-soluble or water dispersib…	D004478	D007239	PRESENT
72	6139859	Methods and compositions for topical treatment of ectoparasites	Methods and compositions for the topical treatment of ectoparasites on animal skin utilizing a water-soluble or water-dispersible, substantially air-impermeable liquid composition. What is claimed is: 1. A method for the topical treatment of lice and/or mites on animal skin comprising the steps of A) applying to the skin and hair containing the lice and/or mites a water-soluble or water dispersib…	D010373	D007239	PRESENT
72	6139859	Methods and compositions for topical treatment of ectoparasites	Methods and compositions for the topical treatment of ectoparasites on animal skin utilizing a water-soluble or water-dispersible, substantially air-impermeable liquid composition. What is claimed is: 1. A method for the topical treatment of lice and/or mites on animal skin comprising the steps of A) applying to the skin and hair containing the lice and/or mites a water-soluble or water dispersib…	D010373	D017437	PRESENT
72	6139859	Methods and compositions for topical treatment of ectoparasites	Methods and compositions for the topical treatment of ectoparasites on animal skin utilizing a water-soluble or water-dispersible, substantially air-impermeable liquid composition. What is claimed is: 1. A method for the topical treatment of lice and/or mites on animal skin comprising the steps of A) applying to the skin and hair containing the lice and/or mites a water-soluble or water dispersib…	D008924	D007239	PRESENT
73	8481598	Stable dosage forms of levomilnacipran	The present invention relates to stable dosage forms of levomilnacipran and pharmaceutically acceptable salts thereof. Processes for the preparation of these dosage forms and methods of using these dosage forms are also described. What is claimed is: 1. A method for treating major depressive disorder in a patient in need thereof, comprising administering to the patient about 120 mg/day of levomil…	NA		NULL
74	5684016	Method of treating cardiac insufficiency	The invention relates to a method of treating cardiac insufficiency by using compounds of the formula I ##STR1## in which n is 1 or 2, R, R1, R2 and R3 are identical or different and each denote hydrogen or an organic radical and R4 and R5, together with the atoms carrying them, form a mono-, bi- or tri-cyclic heterocyclic ring system. The invention furthermore relates to compounds of the formula…	D006333	D002318	PRESENT
75	6548079	Moxifloxacin formulation containing common salt	The present invention relates to an aqueous formulation comprising moxifloxacin hydrochloride and sodium chloride, to the formulation for use as a medicament and to the use of the formulation for preparing a medicament for preventing or treating bacterial infections in humans or animals. What is claimed is: 1. Aqueous formulation, comprising from 0.04% to 0.4% (w/v) (based on the amount of moxifl…	D001424	D007239	PRESENT
76	8648048	Methods of providing therapeutic effects using cyclosporin components	Methods of treating an eye of a human or animal include administering to an eye of a human or animal a composition in the form of an emulsion including water, a hydrophobic component and a cyclosporin component in a therapeutically effective amount of less than 0.1% by weight of the composition. The weight ratio of the cyclosporin component to the hydrophobic component is less than 0.8. What is c…	D007638	D005128	PRESENT
77	6960564	Echinocandin pharmaceutical formulations containing micelle-forming surfactants	Pharmaceutical formulations are described comprising an echinocandin compound or echinocandin/carbohydrate complex and a pharmaceutically acceptable micelle-forming surfactant in a non-toxic aqueous solvent such that the solubilization of the echinocandin compound is optimized and the ability to freeze-dry the solution is maintained. Both the solution and freeze-dried formulations have increased …	D009181	D007239	PRESENT
78	7973058	Transdermal methods and systems for the delivery of anti-migraine compounds	Iontophoretic patches for the delivery of anti-migraine compounds and methods of using the patches are described. 1. A method for treating a migraine in a human, the method comprising: administering an anti-migraine agent in the form of a triptan compound to said human using an integrated iontophoretic transdermal patch, wherein the triptan is delivered in a delivery sequence which includes: an i…	D008881	D009422	PRESENT
79	6939971	Benzimidazole compound crystal	A novel crystal of (R)-2-[[[3-methyl-4-(2,2,2-trifluoroethoxy)-2-pyridinyl]methyl]sulfinyl]-1H-benzimidazole or a salt thereof of the present invention is useful for an excellent antiulcer agent. 1. A method of treating Zollinger-Ellison syndrome in a mammal in need thereof which comprises administering to said mammal an effective amount of a crystalline compound of (R)-2-(((3-methyl-4-(2,2,2-tri…	D010437	D004066	PRESENT
79	6939971	Benzimidazole compound crystal	A novel crystal of (R)-2-[[[3-methyl-4-(2,2,2-trifluoroethoxy)-2-pyridinyl]methyl]sulfinyl]-1H-benzimidazole or a salt thereof of the present invention is useful for an excellent antiulcer agent. 1. A method of treating Zollinger-Ellison syndrome in a mammal in need thereof which comprises administering to said mammal an effective amount of a crystalline compound of (R)-2-(((3-methyl-4-(2,2,2-tri…	D005764	D004066	PRESENT
79	6939971	Benzimidazole compound crystal	A novel crystal of (R)-2-[[[3-methyl-4-(2,2,2-trifluoroethoxy)-2-pyridinyl]methyl]sulfinyl]-1H-benzimidazole or a salt thereof of the present invention is useful for an excellent antiulcer agent. 1. A method of treating Zollinger-Ellison syndrome in a mammal in need thereof which comprises administering to said mammal an effective amount of a crystalline compound of (R)-2-(((3-methyl-4-(2,2,2-tri…	D016481	D007239	PRESENT
80	7348317	Aqueous compositions containing metronidazole	An aqueous solution of metronidazole in which the concentration of metronidazole is higher than 0.75%. The solution contains a combination of solubility-enhancing agents, one of which is a cyclodextrin such as beta-cyclodextrin and the second is niacin or niacinamide. Methods of manufacture and therapeutic use of the solution are disclosed. 1. A method for making an aqueous composition containing…	D012871	D017437	PRESENT
81	5856529	Benzofuran and dihydrobenzofuran melatonergic agents	Novel derivatives of benzofuran and dihydrobenzofuran are provided which are useful as melatonergic agents. We claim: 1. A compound of Formula I or a pharmaceutically acceptable solvate thereof having the Formula: ##STR28## wherein Q1 and Q2 each are independently hydrogen or halogen; Y is CR3, CR3 R4 or (CH2)n, with n=1; Z is oxygen and X is CH2 or CH; or X is oxygen and Z is CH2 or CH; R is hyd…	D020178	D009422	PRESENT
81	5856529	Benzofuran and dihydrobenzofuran melatonergic agents	Novel derivatives of benzofuran and dihydrobenzofuran are provided which are useful as melatonergic agents. We claim: 1. A compound of Formula I or a pharmaceutically acceptable solvate thereof having the Formula: ##STR28## wherein Q1 and Q2 each are independently hydrogen or halogen; Y is CR3, CR3 R4 or (CH2)n, with n=1; Z is oxygen and X is CH2 or CH; or X is oxygen and Z is CH2 or CH; R is hyd…	D020178	D009784	PRESENT
81	5856529	Benzofuran and dihydrobenzofuran melatonergic agents	Novel derivatives of benzofuran and dihydrobenzofuran are provided which are useful as melatonergic agents. We claim: 1. A compound of Formula I or a pharmaceutically acceptable solvate thereof having the Formula: ##STR28## wherein Q1 and Q2 each are independently hydrogen or halogen; Y is CR3, CR3 R4 or (CH2)n, with n=1; Z is oxygen and X is CH2 or CH; or X is oxygen and Z is CH2 or CH; R is hyd…	D012893	D009422	PRESENT
81	5856529	Benzofuran and dihydrobenzofuran melatonergic agents	Novel derivatives of benzofuran and dihydrobenzofuran are provided which are useful as melatonergic agents. We claim: 1. A compound of Formula I or a pharmaceutically acceptable solvate thereof having the Formula: ##STR28## wherein Q1 and Q2 each are independently hydrogen or halogen; Y is CR3, CR3 R4 or (CH2)n, with n=1; Z is oxygen and X is CH2 or CH; or X is oxygen and Z is CH2 or CH; R is hyd…	D012893	D013568	PRESENT
82	5721263	Pharmaceutical composition for angiotensin II-mediated diseases	This invention relates to a pharmaceutical composition for angiotensin II-mediated diseases, which comprises a compound having angiotensin II antagonistic activity of the formula ##STR1## wherein R1 is H or an optionally substituted hydrocarbon residue; R2 is an optionally esterified carboxyl group; R3 is a group capable of forming an anion or a group convertible thereinto; X is a covalent bond b…	D002318	D002318	PRESENT
83	6596756	Treatment of fibromyalgia	A method of using N-methyl-3-(1-naphthalenyloxy)-3-(2-thienyl)propanamine to treat persistent pain. We claim: 1. A method of treating fibromyalgia comprising administering to a patient in need of treatment an effective amount of duloxetine. 2. The method of cliam 1 wherein duloxetine is (+)-N-methyl-3-(1-naphthalenyloxy)-3-(2-thienyl)propanamine hydrochloride.	D005356	D009140	PRESENT
83	6596756	Treatment of fibromyalgia	A method of using N-methyl-3-(1-naphthalenyloxy)-3-(2-thienyl)propanamine to treat persistent pain. We claim: 1. A method of treating fibromyalgia comprising administering to a patient in need of treatment an effective amount of duloxetine. 2. The method of cliam 1 wherein duloxetine is (+)-N-methyl-3-(1-naphthalenyloxy)-3-(2-thienyl)propanamine hydrochloride.	D005356	D009422	PRESENT
84	5989588	Methods and compositions for preventing and treating heartburn	A method for preventing heartburn episodes in a patient at risk to development of heartburn, comprising administering to the patient, following the heartburn inducing event but prior to development of heartburn, a composition comprising a pharmaceutically effective amount of an H2 antagonist and an amount of antacid having between about 15 mEq and 46 mEq acid neutralizing capacity. What is claime…	NA		NULL
85	6784177	Methods using hydralazine compounds and isosorbide dinitrate or isosorbide mononitrate	The present invention provides methods of treating and preventing mortality associated with heart failure in an African American patient with hypertension, and improving oxygen consumption, quality of life and exercise tolerance by administering a therapeutically effective amount of at least one hydralazine compound and at least one of isosorbide dinitrate and isosorbide mononitrate, and, optiona…	D006333	D002318	PRESENT
86	7582621	Boron-containing small molecules	This invention relates to compounds useful for treating fungal infections, more specifically topical treatment of onychomycosis and/or cutaneous fungal infections. This invention is directed to compounds that are active against fungi and have properties that allow the compound, when placed in contact with a patient, to reach the particular part of the skin, nail, hair, claw or hoof infected by th…	D014009	D007239	PRESENT
86	7582621	Boron-containing small molecules	This invention relates to compounds useful for treating fungal infections, more specifically topical treatment of onychomycosis and/or cutaneous fungal infections. This invention is directed to compounds that are active against fungi and have properties that allow the compound, when placed in contact with a patient, to reach the particular part of the skin, nail, hair, claw or hoof infected by th…	D014009	D017437	PRESENT
86	7582621	Boron-containing small molecules	This invention relates to compounds useful for treating fungal infections, more specifically topical treatment of onychomycosis and/or cutaneous fungal infections. This invention is directed to compounds that are active against fungi and have properties that allow the compound, when placed in contact with a patient, to reach the particular part of the skin, nail, hair, claw or hoof infected by th…	D009181	D007239	PRESENT
86	7582621	Boron-containing small molecules	This invention relates to compounds useful for treating fungal infections, more specifically topical treatment of onychomycosis and/or cutaneous fungal infections. This invention is directed to compounds that are active against fungi and have properties that allow the compound, when placed in contact with a patient, to reach the particular part of the skin, nail, hair, claw or hoof infected by th…	D003881	D007239	PRESENT
86	7582621	Boron-containing small molecules	This invention relates to compounds useful for treating fungal infections, more specifically topical treatment of onychomycosis and/or cutaneous fungal infections. This invention is directed to compounds that are active against fungi and have properties that allow the compound, when placed in contact with a patient, to reach the particular part of the skin, nail, hair, claw or hoof infected by th…	D003881	D017437	PRESENT
86	7582621	Boron-containing small molecules	This invention relates to compounds useful for treating fungal infections, more specifically topical treatment of onychomycosis and/or cutaneous fungal infections. This invention is directed to compounds that are active against fungi and have properties that allow the compound, when placed in contact with a patient, to reach the particular part of the skin, nail, hair, claw or hoof infected by th…	D009260	D017437	PRESENT
86	7582621	Boron-containing small molecules	This invention relates to compounds useful for treating fungal infections, more specifically topical treatment of onychomycosis and/or cutaneous fungal infections. This invention is directed to compounds that are active against fungi and have properties that allow the compound, when placed in contact with a patient, to reach the particular part of the skin, nail, hair, claw or hoof infected by th…	D010304	D007239	PRESENT
86	7582621	Boron-containing small molecules	This invention relates to compounds useful for treating fungal infections, more specifically topical treatment of onychomycosis and/or cutaneous fungal infections. This invention is directed to compounds that are active against fungi and have properties that allow the compound, when placed in contact with a patient, to reach the particular part of the skin, nail, hair, claw or hoof infected by th…	D010304	D017437	PRESENT
86	7582621	Boron-containing small molecules	This invention relates to compounds useful for treating fungal infections, more specifically topical treatment of onychomycosis and/or cutaneous fungal infections. This invention is directed to compounds that are active against fungi and have properties that allow the compound, when placed in contact with a patient, to reach the particular part of the skin, nail, hair, claw or hoof infected by th…	D004887	D007239	PRESENT
86	7582621	Boron-containing small molecules	This invention relates to compounds useful for treating fungal infections, more specifically topical treatment of onychomycosis and/or cutaneous fungal infections. This invention is directed to compounds that are active against fungi and have properties that allow the compound, when placed in contact with a patient, to reach the particular part of the skin, nail, hair, claw or hoof infected by th…	D006069	D007239	PRESENT
86	7582621	Boron-containing small molecules	This invention relates to compounds useful for treating fungal infections, more specifically topical treatment of onychomycosis and/or cutaneous fungal infections. This invention is directed to compounds that are active against fungi and have properties that allow the compound, when placed in contact with a patient, to reach the particular part of the skin, nail, hair, claw or hoof infected by th…	D006069	D000091642	PRESENT
86	7582621	Boron-containing small molecules	This invention relates to compounds useful for treating fungal infections, more specifically topical treatment of onychomycosis and/or cutaneous fungal infections. This invention is directed to compounds that are active against fungi and have properties that allow the compound, when placed in contact with a patient, to reach the particular part of the skin, nail, hair, claw or hoof infected by th…	D006099	D006425	PRESENT
86	7582621	Boron-containing small molecules	This invention relates to compounds useful for treating fungal infections, more specifically topical treatment of onychomycosis and/or cutaneous fungal infections. This invention is directed to compounds that are active against fungi and have properties that allow the compound, when placed in contact with a patient, to reach the particular part of the skin, nail, hair, claw or hoof infected by th…	D006099	D013568	PRESENT
86	7582621	Boron-containing small molecules	This invention relates to compounds useful for treating fungal infections, more specifically topical treatment of onychomycosis and/or cutaneous fungal infections. This invention is directed to compounds that are active against fungi and have properties that allow the compound, when placed in contact with a patient, to reach the particular part of the skin, nail, hair, claw or hoof infected by th…	D007815	D007239	PRESENT
86	7582621	Boron-containing small molecules	This invention relates to compounds useful for treating fungal infections, more specifically topical treatment of onychomycosis and/or cutaneous fungal infections. This invention is directed to compounds that are active against fungi and have properties that allow the compound, when placed in contact with a patient, to reach the particular part of the skin, nail, hair, claw or hoof infected by th…	D007815	D017437	PRESENT
86	7582621	Boron-containing small molecules	This invention relates to compounds useful for treating fungal infections, more specifically topical treatment of onychomycosis and/or cutaneous fungal infections. This invention is directed to compounds that are active against fungi and have properties that allow the compound, when placed in contact with a patient, to reach the particular part of the skin, nail, hair, claw or hoof infected by th…	D007918	D007239	PRESENT
86	7582621	Boron-containing small molecules	This invention relates to compounds useful for treating fungal infections, more specifically topical treatment of onychomycosis and/or cutaneous fungal infections. This invention is directed to compounds that are active against fungi and have properties that allow the compound, when placed in contact with a patient, to reach the particular part of the skin, nail, hair, claw or hoof infected by th…	D004474	D007239	PRESENT
86	7582621	Boron-containing small molecules	This invention relates to compounds useful for treating fungal infections, more specifically topical treatment of onychomycosis and/or cutaneous fungal infections. This invention is directed to compounds that are active against fungi and have properties that allow the compound, when placed in contact with a patient, to reach the particular part of the skin, nail, hair, claw or hoof infected by th…	D004474	D000820	PRESENT
86	7582621	Boron-containing small molecules	This invention relates to compounds useful for treating fungal infections, more specifically topical treatment of onychomycosis and/or cutaneous fungal infections. This invention is directed to compounds that are active against fungi and have properties that allow the compound, when placed in contact with a patient, to reach the particular part of the skin, nail, hair, claw or hoof infected by th…	D011213	D007239	PRESENT
86	7582621	Boron-containing small molecules	This invention relates to compounds useful for treating fungal infections, more specifically topical treatment of onychomycosis and/or cutaneous fungal infections. This invention is directed to compounds that are active against fungi and have properties that allow the compound, when placed in contact with a patient, to reach the particular part of the skin, nail, hair, claw or hoof infected by th…	D006566	D007239	PRESENT
86	7582621	Boron-containing small molecules	This invention relates to compounds useful for treating fungal infections, more specifically topical treatment of onychomycosis and/or cutaneous fungal infections. This invention is directed to compounds that are active against fungi and have properties that allow the compound, when placed in contact with a patient, to reach the particular part of the skin, nail, hair, claw or hoof infected by th…	D013174	D007239	PRESENT
86	7582621	Boron-containing small molecules	This invention relates to compounds useful for treating fungal infections, more specifically topical treatment of onychomycosis and/or cutaneous fungal infections. This invention is directed to compounds that are active against fungi and have properties that allow the compound, when placed in contact with a patient, to reach the particular part of the skin, nail, hair, claw or hoof infected by th…	D013174	D017437	PRESENT
86	7582621	Boron-containing small molecules	This invention relates to compounds useful for treating fungal infections, more specifically topical treatment of onychomycosis and/or cutaneous fungal infections. This invention is directed to compounds that are active against fungi and have properties that allow the compound, when placed in contact with a patient, to reach the particular part of the skin, nail, hair, claw or hoof infected by th…	D013587	D007239	PRESENT
86	7582621	Boron-containing small molecules	This invention relates to compounds useful for treating fungal infections, more specifically topical treatment of onychomycosis and/or cutaneous fungal infections. This invention is directed to compounds that are active against fungi and have properties that allow the compound, when placed in contact with a patient, to reach the particular part of the skin, nail, hair, claw or hoof infected by th…	D013587	D000091642	PRESENT
86	7582621	Boron-containing small molecules	This invention relates to compounds useful for treating fungal infections, more specifically topical treatment of onychomycosis and/or cutaneous fungal infections. This invention is directed to compounds that are active against fungi and have properties that allow the compound, when placed in contact with a patient, to reach the particular part of the skin, nail, hair, claw or hoof infected by th…	D014382	D007239	PRESENT
86	7582621	Boron-containing small molecules	This invention relates to compounds useful for treating fungal infections, more specifically topical treatment of onychomycosis and/or cutaneous fungal infections. This invention is directed to compounds that are active against fungi and have properties that allow the compound, when placed in contact with a patient, to reach the particular part of the skin, nail, hair, claw or hoof infected by th…	D014382	D017437	PRESENT
86	7582621	Boron-containing small molecules	This invention relates to compounds useful for treating fungal infections, more specifically topical treatment of onychomycosis and/or cutaneous fungal infections. This invention is directed to compounds that are active against fungi and have properties that allow the compound, when placed in contact with a patient, to reach the particular part of the skin, nail, hair, claw or hoof infected by th…	D014406	D007239	PRESENT
86	7582621	Boron-containing small molecules	This invention relates to compounds useful for treating fungal infections, more specifically topical treatment of onychomycosis and/or cutaneous fungal infections. This invention is directed to compounds that are active against fungi and have properties that allow the compound, when placed in contact with a patient, to reach the particular part of the skin, nail, hair, claw or hoof infected by th…	D058285	D007239	PRESENT
86	7582621	Boron-containing small molecules	This invention relates to compounds useful for treating fungal infections, more specifically topical treatment of onychomycosis and/or cutaneous fungal infections. This invention is directed to compounds that are active against fungi and have properties that allow the compound, when placed in contact with a patient, to reach the particular part of the skin, nail, hair, claw or hoof infected by th…	D014860	D007239	PRESENT
86	7582621	Boron-containing small molecules	This invention relates to compounds useful for treating fungal infections, more specifically topical treatment of onychomycosis and/or cutaneous fungal infections. This invention is directed to compounds that are active against fungi and have properties that allow the compound, when placed in contact with a patient, to reach the particular part of the skin, nail, hair, claw or hoof infected by th…	D014860	D017437	PRESENT
86	7582621	Boron-containing small molecules	This invention relates to compounds useful for treating fungal infections, more specifically topical treatment of onychomycosis and/or cutaneous fungal infections. This invention is directed to compounds that are active against fungi and have properties that allow the compound, when placed in contact with a patient, to reach the particular part of the skin, nail, hair, claw or hoof infected by th…	D012871	D017437	PRESENT
86	7582621	Boron-containing small molecules	This invention relates to compounds useful for treating fungal infections, more specifically topical treatment of onychomycosis and/or cutaneous fungal infections. This invention is directed to compounds that are active against fungi and have properties that allow the compound, when placed in contact with a patient, to reach the particular part of the skin, nail, hair, claw or hoof infected by th…	D011565	D017437	PRESENT
86	7582621	Boron-containing small molecules	This invention relates to compounds useful for treating fungal infections, more specifically topical treatment of onychomycosis and/or cutaneous fungal infections. This invention is directed to compounds that are active against fungi and have properties that allow the compound, when placed in contact with a patient, to reach the particular part of the skin, nail, hair, claw or hoof infected by th…	D000506	D017437	PRESENT
86	7582621	Boron-containing small molecules	This invention relates to compounds useful for treating fungal infections, more specifically topical treatment of onychomycosis and/or cutaneous fungal infections. This invention is directed to compounds that are active against fungi and have properties that allow the compound, when placed in contact with a patient, to reach the particular part of the skin, nail, hair, claw or hoof infected by th…	D010241	D017437	PRESENT
86	7582621	Boron-containing small molecules	This invention relates to compounds useful for treating fungal infections, more specifically topical treatment of onychomycosis and/or cutaneous fungal infections. This invention is directed to compounds that are active against fungi and have properties that allow the compound, when placed in contact with a patient, to reach the particular part of the skin, nail, hair, claw or hoof infected by th…	D00387		PRESENT
86	7582621	Boron-containing small molecules	This invention relates to compounds useful for treating fungal infections, more specifically topical treatment of onychomycosis and/or cutaneous fungal infections. This invention is directed to compounds that are active against fungi and have properties that allow the compound, when placed in contact with a patient, to reach the particular part of the skin, nail, hair, claw or hoof infected by th…	D003877	D017437	PRESENT
86	7582621	Boron-containing small molecules	This invention relates to compounds useful for treating fungal infections, more specifically topical treatment of onychomycosis and/or cutaneous fungal infections. This invention is directed to compounds that are active against fungi and have properties that allow the compound, when placed in contact with a patient, to reach the particular part of the skin, nail, hair, claw or hoof infected by th…	D000505	D017437	PRESENT
86	7582621	Boron-containing small molecules	This invention relates to compounds useful for treating fungal infections, more specifically topical treatment of onychomycosis and/or cutaneous fungal infections. This invention is directed to compounds that are active against fungi and have properties that allow the compound, when placed in contact with a patient, to reach the particular part of the skin, nail, hair, claw or hoof infected by th…	D000505	D013568	PRESENT
86	7582621	Boron-containing small molecules	This invention relates to compounds useful for treating fungal infections, more specifically topical treatment of onychomycosis and/or cutaneous fungal infections. This invention is directed to compounds that are active against fungi and have properties that allow the compound, when placed in contact with a patient, to reach the particular part of the skin, nail, hair, claw or hoof infected by th…	D016918	D007239	PRESENT
86	7582621	Boron-containing small molecules	This invention relates to compounds useful for treating fungal infections, more specifically topical treatment of onychomycosis and/or cutaneous fungal infections. This invention is directed to compounds that are active against fungi and have properties that allow the compound, when placed in contact with a patient, to reach the particular part of the skin, nail, hair, claw or hoof infected by th…	D016918	D009140	PRESENT
86	7582621	Boron-containing small molecules	This invention relates to compounds useful for treating fungal infections, more specifically topical treatment of onychomycosis and/or cutaneous fungal infections. This invention is directed to compounds that are active against fungi and have properties that allow the compound, when placed in contact with a patient, to reach the particular part of the skin, nail, hair, claw or hoof infected by th…	D000169	D009358	PRESENT
86	7582621	Boron-containing small molecules	This invention relates to compounds useful for treating fungal infections, more specifically topical treatment of onychomycosis and/or cutaneous fungal infections. This invention is directed to compounds that are active against fungi and have properties that allow the compound, when placed in contact with a patient, to reach the particular part of the skin, nail, hair, claw or hoof infected by th…	D000169	D017437	PRESENT
86	7582621	Boron-containing small molecules	This invention relates to compounds useful for treating fungal infections, more specifically topical treatment of onychomycosis and/or cutaneous fungal infections. This invention is directed to compounds that are active against fungi and have properties that allow the compound, when placed in contact with a patient, to reach the particular part of the skin, nail, hair, claw or hoof infected by th…	D008010	D017437	PRESENT
86	7582621	Boron-containing small molecules	This invention relates to compounds useful for treating fungal infections, more specifically topical treatment of onychomycosis and/or cutaneous fungal infections. This invention is directed to compounds that are active against fungi and have properties that allow the compound, when placed in contact with a patient, to reach the particular part of the skin, nail, hair, claw or hoof infected by th…	D017513	D017437	PRESENT
86	7582621	Boron-containing small molecules	This invention relates to compounds useful for treating fungal infections, more specifically topical treatment of onychomycosis and/or cutaneous fungal infections. This invention is directed to compounds that are active against fungi and have properties that allow the compound, when placed in contact with a patient, to reach the particular part of the skin, nail, hair, claw or hoof infected by th…	D017512	D017437	PRESENT
86	7582621	Boron-containing small molecules	This invention relates to compounds useful for treating fungal infections, more specifically topical treatment of onychomycosis and/or cutaneous fungal infections. This invention is directed to compounds that are active against fungi and have properties that allow the compound, when placed in contact with a patient, to reach the particular part of the skin, nail, hair, claw or hoof infected by th…	D010391	D017437	PRESENT
86	7582621	Boron-containing small molecules	This invention relates to compounds useful for treating fungal infections, more specifically topical treatment of onychomycosis and/or cutaneous fungal infections. This invention is directed to compounds that are active against fungi and have properties that allow the compound, when placed in contact with a patient, to reach the particular part of the skin, nail, hair, claw or hoof infected by th…	D010391	D007154	PRESENT
86	7582621	Boron-containing small molecules	This invention relates to compounds useful for treating fungal infections, more specifically topical treatment of onychomycosis and/or cutaneous fungal infections. This invention is directed to compounds that are active against fungi and have properties that allow the compound, when placed in contact with a patient, to reach the particular part of the skin, nail, hair, claw or hoof infected by th…	D010392	D017437	PRESENT
86	7582621	Boron-containing small molecules	This invention relates to compounds useful for treating fungal infections, more specifically topical treatment of onychomycosis and/or cutaneous fungal infections. This invention is directed to compounds that are active against fungi and have properties that allow the compound, when placed in contact with a patient, to reach the particular part of the skin, nail, hair, claw or hoof infected by th…	D010392	D007154	PRESENT
86	7582621	Boron-containing small molecules	This invention relates to compounds useful for treating fungal infections, more specifically topical treatment of onychomycosis and/or cutaneous fungal infections. This invention is directed to compounds that are active against fungi and have properties that allow the compound, when placed in contact with a patient, to reach the particular part of the skin, nail, hair, claw or hoof infected by th…	D016107	D009358	PRESENT
86	7582621	Boron-containing small molecules	This invention relates to compounds useful for treating fungal infections, more specifically topical treatment of onychomycosis and/or cutaneous fungal infections. This invention is directed to compounds that are active against fungi and have properties that allow the compound, when placed in contact with a patient, to reach the particular part of the skin, nail, hair, claw or hoof infected by th…	D016107	D017437	PRESENT
86	7582621	Boron-containing small molecules	This invention relates to compounds useful for treating fungal infections, more specifically topical treatment of onychomycosis and/or cutaneous fungal infections. This invention is directed to compounds that are active against fungi and have properties that allow the compound, when placed in contact with a patient, to reach the particular part of the skin, nail, hair, claw or hoof infected by th…	D007644	D009358	PRESENT
86	7582621	Boron-containing small molecules	This invention relates to compounds useful for treating fungal infections, more specifically topical treatment of onychomycosis and/or cutaneous fungal infections. This invention is directed to compounds that are active against fungi and have properties that allow the compound, when placed in contact with a patient, to reach the particular part of the skin, nail, hair, claw or hoof infected by th…	D007644	D017437	PRESENT
86	7582621	Boron-containing small molecules	This invention relates to compounds useful for treating fungal infections, more specifically topical treatment of onychomycosis and/or cutaneous fungal infections. This invention is directed to compounds that are active against fungi and have properties that allow the compound, when placed in contact with a patient, to reach the particular part of the skin, nail, hair, claw or hoof infected by th…	D010916	D017437	PRESENT
86	7582621	Boron-containing small molecules	This invention relates to compounds useful for treating fungal infections, more specifically topical treatment of onychomycosis and/or cutaneous fungal infections. This invention is directed to compounds that are active against fungi and have properties that allow the compound, when placed in contact with a patient, to reach the particular part of the skin, nail, hair, claw or hoof infected by th…	D007645	D009358	PRESENT
86	7582621	Boron-containing small molecules	This invention relates to compounds useful for treating fungal infections, more specifically topical treatment of onychomycosis and/or cutaneous fungal infections. This invention is directed to compounds that are active against fungi and have properties that allow the compound, when placed in contact with a patient, to reach the particular part of the skin, nail, hair, claw or hoof infected by th…	D007645	D017437	PRESENT
86	7582621	Boron-containing small molecules	This invention relates to compounds useful for treating fungal infections, more specifically topical treatment of onychomycosis and/or cutaneous fungal infections. This invention is directed to compounds that are active against fungi and have properties that allow the compound, when placed in contact with a patient, to reach the particular part of the skin, nail, hair, claw or hoof infected by th…	D004485	D017437	PRESENT
86	7582621	Boron-containing small molecules	This invention relates to compounds useful for treating fungal infections, more specifically topical treatment of onychomycosis and/or cutaneous fungal infections. This invention is directed to compounds that are active against fungi and have properties that allow the compound, when placed in contact with a patient, to reach the particular part of the skin, nail, hair, claw or hoof infected by th…	D004892	D017437	PRESENT
86	7582621	Boron-containing small molecules	This invention relates to compounds useful for treating fungal infections, more specifically topical treatment of onychomycosis and/or cutaneous fungal infections. This invention is directed to compounds that are active against fungi and have properties that allow the compound, when placed in contact with a patient, to reach the particular part of the skin, nail, hair, claw or hoof infected by th…	D012532	D007239	PRESENT
86	7582621	Boron-containing small molecules	This invention relates to compounds useful for treating fungal infections, more specifically topical treatment of onychomycosis and/or cutaneous fungal infections. This invention is directed to compounds that are active against fungi and have properties that allow the compound, when placed in contact with a patient, to reach the particular part of the skin, nail, hair, claw or hoof infected by th…	D012532	D017437	PRESENT
86	7582621	Boron-containing small molecules	This invention relates to compounds useful for treating fungal infections, more specifically topical treatment of onychomycosis and/or cutaneous fungal infections. This invention is directed to compounds that are active against fungi and have properties that allow the compound, when placed in contact with a patient, to reach the particular part of the skin, nail, hair, claw or hoof infected by th…	D007642	D017437	PRESENT
86	7582621	Boron-containing small molecules	This invention relates to compounds useful for treating fungal infections, more specifically topical treatment of onychomycosis and/or cutaneous fungal infections. This invention is directed to compounds that are active against fungi and have properties that allow the compound, when placed in contact with a patient, to reach the particular part of the skin, nail, hair, claw or hoof infected by th…	D012595	D017437	PRESENT
86	7582621	Boron-containing small molecules	This invention relates to compounds useful for treating fungal infections, more specifically topical treatment of onychomycosis and/or cutaneous fungal infections. This invention is directed to compounds that are active against fungi and have properties that allow the compound, when placed in contact with a patient, to reach the particular part of the skin, nail, hair, claw or hoof infected by th…	D008180	D017437	PRESENT
86	7582621	Boron-containing small molecules	This invention relates to compounds useful for treating fungal infections, more specifically topical treatment of onychomycosis and/or cutaneous fungal infections. This invention is directed to compounds that are active against fungi and have properties that allow the compound, when placed in contact with a patient, to reach the particular part of the skin, nail, hair, claw or hoof infected by th…	D008180	D007154	PRESENT
86	7582621	Boron-containing small molecules	This invention relates to compounds useful for treating fungal infections, more specifically topical treatment of onychomycosis and/or cutaneous fungal infections. This invention is directed to compounds that are active against fungi and have properties that allow the compound, when placed in contact with a patient, to reach the particular part of the skin, nail, hair, claw or hoof infected by th…	D003882	D009140	PRESENT
86	7582621	Boron-containing small molecules	This invention relates to compounds useful for treating fungal infections, more specifically topical treatment of onychomycosis and/or cutaneous fungal infections. This invention is directed to compounds that are active against fungi and have properties that allow the compound, when placed in contact with a patient, to reach the particular part of the skin, nail, hair, claw or hoof infected by th…	D003882	D009422	PRESENT
86	7582621	Boron-containing small molecules	This invention relates to compounds useful for treating fungal infections, more specifically topical treatment of onychomycosis and/or cutaneous fungal infections. This invention is directed to compounds that are active against fungi and have properties that allow the compound, when placed in contact with a patient, to reach the particular part of the skin, nail, hair, claw or hoof infected by th…	D003882	D017437	PRESENT
86	7582621	Boron-containing small molecules	This invention relates to compounds useful for treating fungal infections, more specifically topical treatment of onychomycosis and/or cutaneous fungal infections. This invention is directed to compounds that are active against fungi and have properties that allow the compound, when placed in contact with a patient, to reach the particular part of the skin, nail, hair, claw or hoof infected by th…	D007634	D005128	PRESENT
86	7582621	Boron-containing small molecules	This invention relates to compounds useful for treating fungal infections, more specifically topical treatment of onychomycosis and/or cutaneous fungal infections. This invention is directed to compounds that are active against fungi and have properties that allow the compound, when placed in contact with a patient, to reach the particular part of the skin, nail, hair, claw or hoof infected by th…	D015821	D007239	PRESENT
86	7582621	Boron-containing small molecules	This invention relates to compounds useful for treating fungal infections, more specifically topical treatment of onychomycosis and/or cutaneous fungal infections. This invention is directed to compounds that are active against fungi and have properties that allow the compound, when placed in contact with a patient, to reach the particular part of the skin, nail, hair, claw or hoof infected by th…	D015821	D005128	PRESENT
86	7582621	Boron-containing small molecules	This invention relates to compounds useful for treating fungal infections, more specifically topical treatment of onychomycosis and/or cutaneous fungal infections. This invention is directed to compounds that are active against fungi and have properties that allow the compound, when placed in contact with a patient, to reach the particular part of the skin, nail, hair, claw or hoof infected by th…	D060368	D007239	PRESENT
86	7582621	Boron-containing small molecules	This invention relates to compounds useful for treating fungal infections, more specifically topical treatment of onychomycosis and/or cutaneous fungal infections. This invention is directed to compounds that are active against fungi and have properties that allow the compound, when placed in contact with a patient, to reach the particular part of the skin, nail, hair, claw or hoof infected by th…	D060368	D017437	PRESENT
86	7582621	Boron-containing small molecules	This invention relates to compounds useful for treating fungal infections, more specifically topical treatment of onychomycosis and/or cutaneous fungal infections. This invention is directed to compounds that are active against fungi and have properties that allow the compound, when placed in contact with a patient, to reach the particular part of the skin, nail, hair, claw or hoof infected by th…	D008271	D007239	PRESENT
86	7582621	Boron-containing small molecules	This invention relates to compounds useful for treating fungal infections, more specifically topical treatment of onychomycosis and/or cutaneous fungal infections. This invention is directed to compounds that are active against fungi and have properties that allow the compound, when placed in contact with a patient, to reach the particular part of the skin, nail, hair, claw or hoof infected by th…	D008271	D017437	PRESENT
86	7582621	Boron-containing small molecules	This invention relates to compounds useful for treating fungal infections, more specifically topical treatment of onychomycosis and/or cutaneous fungal infections. This invention is directed to compounds that are active against fungi and have properties that allow the compound, when placed in contact with a patient, to reach the particular part of the skin, nail, hair, claw or hoof infected by th…	D010854	D007239	PRESENT
86	7582621	Boron-containing small molecules	This invention relates to compounds useful for treating fungal infections, more specifically topical treatment of onychomycosis and/or cutaneous fungal infections. This invention is directed to compounds that are active against fungi and have properties that allow the compound, when placed in contact with a patient, to reach the particular part of the skin, nail, hair, claw or hoof infected by th…	D010854	D017437	PRESENT
86	7582621	Boron-containing small molecules	This invention relates to compounds useful for treating fungal infections, more specifically topical treatment of onychomycosis and/or cutaneous fungal infections. This invention is directed to compounds that are active against fungi and have properties that allow the compound, when placed in contact with a patient, to reach the particular part of the skin, nail, hair, claw or hoof infected by th…	D014010	D007239	PRESENT
86	7582621	Boron-containing small molecules	This invention relates to compounds useful for treating fungal infections, more specifically topical treatment of onychomycosis and/or cutaneous fungal infections. This invention is directed to compounds that are active against fungi and have properties that allow the compound, when placed in contact with a patient, to reach the particular part of the skin, nail, hair, claw or hoof infected by th…	D014010	D017437	PRESENT
86	7582621	Boron-containing small molecules	This invention relates to compounds useful for treating fungal infections, more specifically topical treatment of onychomycosis and/or cutaneous fungal infections. This invention is directed to compounds that are active against fungi and have properties that allow the compound, when placed in contact with a patient, to reach the particular part of the skin, nail, hair, claw or hoof infected by th…	D059249	D007239	PRESENT
86	7582621	Boron-containing small molecules	This invention relates to compounds useful for treating fungal infections, more specifically topical treatment of onychomycosis and/or cutaneous fungal infections. This invention is directed to compounds that are active against fungi and have properties that allow the compound, when placed in contact with a patient, to reach the particular part of the skin, nail, hair, claw or hoof infected by th…	D059249	D010038	PRESENT
86	7582621	Boron-containing small molecules	This invention relates to compounds useful for treating fungal infections, more specifically topical treatment of onychomycosis and/or cutaneous fungal infections. This invention is directed to compounds that are active against fungi and have properties that allow the compound, when placed in contact with a patient, to reach the particular part of the skin, nail, hair, claw or hoof infected by th…	D002862	D007239	PRESENT
86	7582621	Boron-containing small molecules	This invention relates to compounds useful for treating fungal infections, more specifically topical treatment of onychomycosis and/or cutaneous fungal infections. This invention is directed to compounds that are active against fungi and have properties that allow the compound, when placed in contact with a patient, to reach the particular part of the skin, nail, hair, claw or hoof infected by th…	D002862	D017437	PRESENT
86	7582621	Boron-containing small molecules	This invention relates to compounds useful for treating fungal infections, more specifically topical treatment of onychomycosis and/or cutaneous fungal infections. This invention is directed to compounds that are active against fungi and have properties that allow the compound, when placed in contact with a patient, to reach the particular part of the skin, nail, hair, claw or hoof infected by th…	D014008	D007239	PRESENT
86	7582621	Boron-containing small molecules	This invention relates to compounds useful for treating fungal infections, more specifically topical treatment of onychomycosis and/or cutaneous fungal infections. This invention is directed to compounds that are active against fungi and have properties that allow the compound, when placed in contact with a patient, to reach the particular part of the skin, nail, hair, claw or hoof infected by th…	D014008	D017437	PRESENT
86	7582621	Boron-containing small molecules	This invention relates to compounds useful for treating fungal infections, more specifically topical treatment of onychomycosis and/or cutaneous fungal infections. This invention is directed to compounds that are active against fungi and have properties that allow the compound, when placed in contact with a patient, to reach the particular part of the skin, nail, hair, claw or hoof infected by th…	D014008	D013568	PRESENT
86	7582621	Boron-containing small molecules	This invention relates to compounds useful for treating fungal infections, more specifically topical treatment of onychomycosis and/or cutaneous fungal infections. This invention is directed to compounds that are active against fungi and have properties that allow the compound, when placed in contact with a patient, to reach the particular part of the skin, nail, hair, claw or hoof infected by th…	D000084002	D007239	PRESENT
86	7582621	Boron-containing small molecules	This invention relates to compounds useful for treating fungal infections, more specifically topical treatment of onychomycosis and/or cutaneous fungal infections. This invention is directed to compounds that are active against fungi and have properties that allow the compound, when placed in contact with a patient, to reach the particular part of the skin, nail, hair, claw or hoof infected by th…	D000084002	D017437	PRESENT
86	7582621	Boron-containing small molecules	This invention relates to compounds useful for treating fungal infections, more specifically topical treatment of onychomycosis and/or cutaneous fungal infections. This invention is directed to compounds that are active against fungi and have properties that allow the compound, when placed in contact with a patient, to reach the particular part of the skin, nail, hair, claw or hoof infected by th…	D014006	D007239	PRESENT
86	7582621	Boron-containing small molecules	This invention relates to compounds useful for treating fungal infections, more specifically topical treatment of onychomycosis and/or cutaneous fungal infections. This invention is directed to compounds that are active against fungi and have properties that allow the compound, when placed in contact with a patient, to reach the particular part of the skin, nail, hair, claw or hoof infected by th…	D014006	D017437	PRESENT
86	7582621	Boron-containing small molecules	This invention relates to compounds useful for treating fungal infections, more specifically topical treatment of onychomycosis and/or cutaneous fungal infections. This invention is directed to compounds that are active against fungi and have properties that allow the compound, when placed in contact with a patient, to reach the particular part of the skin, nail, hair, claw or hoof infected by th…	D014007	D007239	PRESENT
86	7582621	Boron-containing small molecules	This invention relates to compounds useful for treating fungal infections, more specifically topical treatment of onychomycosis and/or cutaneous fungal infections. This invention is directed to compounds that are active against fungi and have properties that allow the compound, when placed in contact with a patient, to reach the particular part of the skin, nail, hair, claw or hoof infected by th…	D014007	D017437	PRESENT
86	7582621	Boron-containing small molecules	This invention relates to compounds useful for treating fungal infections, more specifically topical treatment of onychomycosis and/or cutaneous fungal infections. This invention is directed to compounds that are active against fungi and have properties that allow the compound, when placed in contact with a patient, to reach the particular part of the skin, nail, hair, claw or hoof infected by th…	D014005	D007239	PRESENT
86	7582621	Boron-containing small molecules	This invention relates to compounds useful for treating fungal infections, more specifically topical treatment of onychomycosis and/or cutaneous fungal infections. This invention is directed to compounds that are active against fungi and have properties that allow the compound, when placed in contact with a patient, to reach the particular part of the skin, nail, hair, claw or hoof infected by th…	D014005	D017437	PRESENT
87	8679533	Pramipexole once-daily dosage form	An orally deliverable pharmaceutical composition comprises a therapeutically effective amount of pramipexole or a pharmaceutically acceptable salt thereof and at least one pharmaceutically acceptable excipient, said composition exhibiting at least one of (a) an in vitro release profile wherein on average no more than about 20% of the pramipexole is dissolved within 2 hours after placement of the …	D010300	D009422	PRESENT
88	7553498	Pantoprazole multiparticulate formulations	A method of treating gastroesophageal reflux disease (GERD), ulcers of the stomach or duodenum, or Zollinger-Ellison Syndrome in a human, by administering pantoprazole sodium multiparticulates is described. The pantoprazole multiparticulates have a spheroid core of pantoprazole or an enantiomer thereof, or a salt thereof, a surfactant, and a disintegrant; a sub coat which is comprised of hydroxyp…	D005764	D004066	PRESENT
88	7553498	Pantoprazole multiparticulate formulations	A method of treating gastroesophageal reflux disease (GERD), ulcers of the stomach or duodenum, or Zollinger-Ellison Syndrome in a human, by administering pantoprazole sodium multiparticulates is described. The pantoprazole multiparticulates have a spheroid core of pantoprazole or an enantiomer thereof, or a salt thereof, a surfactant, and a disintegrant; a sub coat which is comprised of hydroxyp…	D013276	D004066	PRESENT
88	7553498	Pantoprazole multiparticulate formulations	A method of treating gastroesophageal reflux disease (GERD), ulcers of the stomach or duodenum, or Zollinger-Ellison Syndrome in a human, by administering pantoprazole sodium multiparticulates is described. The pantoprazole multiparticulates have a spheroid core of pantoprazole or an enantiomer thereof, or a salt thereof, a surfactant, and a disintegrant; a sub coat which is comprised of hydroxyp…	D004381	D004066	PRESENT
88	7553498	Pantoprazole multiparticulate formulations	A method of treating gastroesophageal reflux disease (GERD), ulcers of the stomach or duodenum, or Zollinger-Ellison Syndrome in a human, by administering pantoprazole sodium multiparticulates is described. The pantoprazole multiparticulates have a spheroid core of pantoprazole or an enantiomer thereof, or a salt thereof, a surfactant, and a disintegrant; a sub coat which is comprised of hydroxyp…	D015043	D009369	PRESENT
88	7553498	Pantoprazole multiparticulate formulations	A method of treating gastroesophageal reflux disease (GERD), ulcers of the stomach or duodenum, or Zollinger-Ellison Syndrome in a human, by administering pantoprazole sodium multiparticulates is described. The pantoprazole multiparticulates have a spheroid core of pantoprazole or an enantiomer thereof, or a salt thereof, a surfactant, and a disintegrant; a sub coat which is comprised of hydroxyp…	D015043	D004066	PRESENT
89	8435502	Cosmetic/dermatological compositions comprising naphtholic acid compounds and polyurethane polymers	Cosmetic/dermatological compositions for topical application and useful for the treatment, e.g., of acne, contain, formulated into a physiologically acceptable medium, at least one naphthoic acid compound and at least one polyurethane polymer or derivative thereof, the at least one naphthoic acid compound being dispersed therein. What is claimed is: 1. A topically applicable, stable cosmetic/derm…	NA		NULL
90	6653286	Gonadotropin releasing hormone antagonist	The present invention relates to a method to prevent a premature LH surge. The method employs the administration of the gonadotropin releasing hormone antagonist ganirelix in an amount between 0.125-1 mg in combination with exogenous FSH. The method can be used in the treatment of women undergoing controlled ovarian superovulation. What is claimed is: 1. A method for attenuating LH rise in women …	NA		NULL
91	6149938	Process for the preparation of a granulate suitable to the preparation of rapidly disintegrable mouth-soluble tablets and compositions obtained thereby	A process for making a granulate composition suitable to the preparation of an oral solid form that can disintegrate rapidly inside the buccal cavity is provided as well as the granulate compositions and obtained. What is claimed is: 1. A process for making a granulate for use in the preparation of mouth-soluble, rapidly disintegrating tablets, which process comprises: (i) granulating in a fluidi…	NA		NULL
92	7422388	Applicator for coloring antiseptic	Applicators and a method of coloring antiseptics are provided. More specifically, in one embodiment, an applicator having a flexible hollow body containing antiseptic to be applied is provided. The applicator also has a porous element containing colorant positioned such that the antiseptic flows through the porous element containing colorant. Colorant is transferred to the antiseptic as it flows …	NA		NULL
93	5916893	Treatment of a latent infection of herpes virus	A method for the treatment of latent infection of herpesviruses in mammals, including humans, which method comprises administering to the mammal in need of such treatment, an effective amount of a compound of formula (A): ##STR1## or a bioprecursor, or a pharmaceutically acceptable salt, phosphate ester and/or acyl derivative of either of the foregoing. What we claim is: 1. A method for the treat…	D006566	D007239	PRESENT
93	5916893	Treatment of a latent infection of herpes virus	A method for the treatment of latent infection of herpesviruses in mammals, including humans, which method comprises administering to the mammal in need of such treatment, an effective amount of a compound of formula (A): ##STR1## or a bioprecursor, or a pharmaceutically acceptable salt, phosphate ester and/or acyl derivative of either of the foregoing. What we claim is: 1. A method for the treat…	D006561	D007239	PRESENT
93	5916893	Treatment of a latent infection of herpes virus	A method for the treatment of latent infection of herpesviruses in mammals, including humans, which method comprises administering to the mammal in need of such treatment, an effective amount of a compound of formula (A): ##STR1## or a bioprecursor, or a pharmaceutically acceptable salt, phosphate ester and/or acyl derivative of either of the foregoing. What we claim is: 1. A method for the treat…	D006561	D017437	PRESENT
94	6077843	Aqueous suspensions of 9-hydroxyrisperidone fatty acid esters	The present invention is concerned with a pharmaceutical composition suitable as a depot formulation for administration via intramuscular or subcutaneous injection, comprising: (1) as an active ingredient a therapeutically effective amount of a 9-hydroxyrisperidone fatty acid ester or a salt, or a stereoisomer or a stereoisomeric mixture thereof and (2) a pharmaceutically acceptable carrier; wher…	NA		NULL
95	7300669	Fluticasone lotion having improved vasoconstrictor activity	A fluticasone lotion having improved vasoconstrictor and anti-inflammatory activity and higher than expected potency. The fluticasone lotion contains 0.05 weight percent fluticasone propionate and an oil-in-water vehicle that includes excipients. The fluticasone lotion is unexpectedly efficacious while exhibiting an improved safety profile. 1. A topical lotion, comprising: about 0.005 to 1.0 wt. …	D003876	D009358	PRESENT
95	7300669	Fluticasone lotion having improved vasoconstrictor activity	A fluticasone lotion having improved vasoconstrictor and anti-inflammatory activity and higher than expected potency. The fluticasone lotion contains 0.05 weight percent fluticasone propionate and an oil-in-water vehicle that includes excipients. The fluticasone lotion is unexpectedly efficacious while exhibiting an improved safety profile. 1. A topical lotion, comprising: about 0.005 to 1.0 wt. …	D003876	D017437	PRESENT
95	7300669	Fluticasone lotion having improved vasoconstrictor activity	A fluticasone lotion having improved vasoconstrictor and anti-inflammatory activity and higher than expected potency. The fluticasone lotion contains 0.05 weight percent fluticasone propionate and an oil-in-water vehicle that includes excipients. The fluticasone lotion is unexpectedly efficacious while exhibiting an improved safety profile. 1. A topical lotion, comprising: about 0.005 to 1.0 wt. …	D003876	D007154	PRESENT
95	7300669	Fluticasone lotion having improved vasoconstrictor activity	A fluticasone lotion having improved vasoconstrictor and anti-inflammatory activity and higher than expected potency. The fluticasone lotion contains 0.05 weight percent fluticasone propionate and an oil-in-water vehicle that includes excipients. The fluticasone lotion is unexpectedly efficacious while exhibiting an improved safety profile. 1. A topical lotion, comprising: about 0.005 to 1.0 wt. …	D004485	D017437	PRESENT
95	7300669	Fluticasone lotion having improved vasoconstrictor activity	A fluticasone lotion having improved vasoconstrictor and anti-inflammatory activity and higher than expected potency. The fluticasone lotion contains 0.05 weight percent fluticasone propionate and an oil-in-water vehicle that includes excipients. The fluticasone lotion is unexpectedly efficacious while exhibiting an improved safety profile. 1. A topical lotion, comprising: about 0.005 to 1.0 wt. …	D004890	D017437	PRESENT
95	7300669	Fluticasone lotion having improved vasoconstrictor activity	A fluticasone lotion having improved vasoconstrictor and anti-inflammatory activity and higher than expected potency. The fluticasone lotion contains 0.05 weight percent fluticasone propionate and an oil-in-water vehicle that includes excipients. The fluticasone lotion is unexpectedly efficacious while exhibiting an improved safety profile. 1. A topical lotion, comprising: about 0.005 to 1.0 wt. …	D004890	D013568	PRESENT
95	7300669	Fluticasone lotion having improved vasoconstrictor activity	A fluticasone lotion having improved vasoconstrictor and anti-inflammatory activity and higher than expected potency. The fluticasone lotion contains 0.05 weight percent fluticasone propionate and an oil-in-water vehicle that includes excipients. The fluticasone lotion is unexpectedly efficacious while exhibiting an improved safety profile. 1. A topical lotion, comprising: about 0.005 to 1.0 wt. …	D011537	D017437	PRESENT
95	7300669	Fluticasone lotion having improved vasoconstrictor activity	A fluticasone lotion having improved vasoconstrictor and anti-inflammatory activity and higher than expected potency. The fluticasone lotion contains 0.05 weight percent fluticasone propionate and an oil-in-water vehicle that includes excipients. The fluticasone lotion is unexpectedly efficacious while exhibiting an improved safety profile. 1. A topical lotion, comprising: about 0.005 to 1.0 wt. …	D011537	D013568	PRESENT
96	8840925	Orally disintegrating tablet compositions of lamotrigine	The compositions of the present invention composition comprise a therapeutically effective amount of particles comprising lamotrigine, in combination with granules comprising a disintegrant, and a sugar alcohol and/or a saccharide. These compositions are useful in treating epilepsy and bipolar disorder, particularly for patients with dysphagia, and to improve compliance with bipolar patients. Wha…	D004827	D009422	PRESENT
97	5874447	4-Phenylpiperidine compounds for treating depression	The invention relates to a compound, and pharmaceutically acceptable salts, having the formula I: ##STR1## wherein: R represents an alkyl or alkynyl group having 1-4 carbon atoms, or a phenyl group optionally substituted by C1-4 alkyl, alkylthio, alkoxy, halogen, nitro, acylamino, methylsulfonyl or methylenedioxy, or represents tetrahydronaphthyl, R1 represents hydrogen, trifluoro (C1-4) alkyl, a…	NA		NULL
98	6936590	C-aryl glucoside SGLT2 inhibitors and method	A method is provided for treating diabetes and related diseases employing an SGLT2 inhibiting amount of a compound of the formula Figure US06936590-20050830-C00001 alone or in combination with one or more other antidiabetic agent(s) or other therapeutic agent(s). 1. A method for treating diabetes, diabetic retinopathy, diabetic neuropathy, diabetic nephropathy, insulin resistance, hyperglycemia, …	D003920	D009750	PRESENT
98	6936590	C-aryl glucoside SGLT2 inhibitors and method	A method is provided for treating diabetes and related diseases employing an SGLT2 inhibiting amount of a compound of the formula Figure US06936590-20050830-C00001 alone or in combination with one or more other antidiabetic agent(s) or other therapeutic agent(s). 1. A method for treating diabetes, diabetic retinopathy, diabetic neuropathy, diabetic nephropathy, insulin resistance, hyperglycemia, …	D003920	D004700	PRESENT
98	6936590	C-aryl glucoside SGLT2 inhibitors and method	A method is provided for treating diabetes and related diseases employing an SGLT2 inhibiting amount of a compound of the formula Figure US06936590-20050830-C00001 alone or in combination with one or more other antidiabetic agent(s) or other therapeutic agent(s). 1. A method for treating diabetes, diabetic retinopathy, diabetic neuropathy, diabetic nephropathy, insulin resistance, hyperglycemia, …	D003930	D005128	PRESENT
98	6936590	C-aryl glucoside SGLT2 inhibitors and method	A method is provided for treating diabetes and related diseases employing an SGLT2 inhibiting amount of a compound of the formula Figure US06936590-20050830-C00001 alone or in combination with one or more other antidiabetic agent(s) or other therapeutic agent(s). 1. A method for treating diabetes, diabetic retinopathy, diabetic neuropathy, diabetic nephropathy, insulin resistance, hyperglycemia, …	D003930	D002318	PRESENT
98	6936590	C-aryl glucoside SGLT2 inhibitors and method	A method is provided for treating diabetes and related diseases employing an SGLT2 inhibiting amount of a compound of the formula Figure US06936590-20050830-C00001 alone or in combination with one or more other antidiabetic agent(s) or other therapeutic agent(s). 1. A method for treating diabetes, diabetic retinopathy, diabetic neuropathy, diabetic nephropathy, insulin resistance, hyperglycemia, …	D003930	D004700	PRESENT
98	6936590	C-aryl glucoside SGLT2 inhibitors and method	A method is provided for treating diabetes and related diseases employing an SGLT2 inhibiting amount of a compound of the formula Figure US06936590-20050830-C00001 alone or in combination with one or more other antidiabetic agent(s) or other therapeutic agent(s). 1. A method for treating diabetes, diabetic retinopathy, diabetic neuropathy, diabetic nephropathy, insulin resistance, hyperglycemia, …	D003928	D000091642	PRESENT
98	6936590	C-aryl glucoside SGLT2 inhibitors and method	A method is provided for treating diabetes and related diseases employing an SGLT2 inhibiting amount of a compound of the formula Figure US06936590-20050830-C00001 alone or in combination with one or more other antidiabetic agent(s) or other therapeutic agent(s). 1. A method for treating diabetes, diabetic retinopathy, diabetic neuropathy, diabetic nephropathy, insulin resistance, hyperglycemia, …	D003928	D004700	PRESENT
98	6936590	C-aryl glucoside SGLT2 inhibitors and method	A method is provided for treating diabetes and related diseases employing an SGLT2 inhibiting amount of a compound of the formula Figure US06936590-20050830-C00001 alone or in combination with one or more other antidiabetic agent(s) or other therapeutic agent(s). 1. A method for treating diabetes, diabetic retinopathy, diabetic neuropathy, diabetic nephropathy, insulin resistance, hyperglycemia, …	D003929	D009422	PRESENT
98	6936590	C-aryl glucoside SGLT2 inhibitors and method	A method is provided for treating diabetes and related diseases employing an SGLT2 inhibiting amount of a compound of the formula Figure US06936590-20050830-C00001 alone or in combination with one or more other antidiabetic agent(s) or other therapeutic agent(s). 1. A method for treating diabetes, diabetic retinopathy, diabetic neuropathy, diabetic nephropathy, insulin resistance, hyperglycemia, …	D003929	D004700	PRESENT
98	6936590	C-aryl glucoside SGLT2 inhibitors and method	A method is provided for treating diabetes and related diseases employing an SGLT2 inhibiting amount of a compound of the formula Figure US06936590-20050830-C00001 alone or in combination with one or more other antidiabetic agent(s) or other therapeutic agent(s). 1. A method for treating diabetes, diabetic retinopathy, diabetic neuropathy, diabetic nephropathy, insulin resistance, hyperglycemia, …	D007333	D009750	PRESENT
98	6936590	C-aryl glucoside SGLT2 inhibitors and method	A method is provided for treating diabetes and related diseases employing an SGLT2 inhibiting amount of a compound of the formula Figure US06936590-20050830-C00001 alone or in combination with one or more other antidiabetic agent(s) or other therapeutic agent(s). 1. A method for treating diabetes, diabetic retinopathy, diabetic neuropathy, diabetic nephropathy, insulin resistance, hyperglycemia, …	D007333	D010829	PRESENT
98	6936590	C-aryl glucoside SGLT2 inhibitors and method	A method is provided for treating diabetes and related diseases employing an SGLT2 inhibiting amount of a compound of the formula Figure US06936590-20050830-C00001 alone or in combination with one or more other antidiabetic agent(s) or other therapeutic agent(s). 1. A method for treating diabetes, diabetic retinopathy, diabetic neuropathy, diabetic nephropathy, insulin resistance, hyperglycemia, …	D006943	D009750	PRESENT
98	6936590	C-aryl glucoside SGLT2 inhibitors and method	A method is provided for treating diabetes and related diseases employing an SGLT2 inhibiting amount of a compound of the formula Figure US06936590-20050830-C00001 alone or in combination with one or more other antidiabetic agent(s) or other therapeutic agent(s). 1. A method for treating diabetes, diabetic retinopathy, diabetic neuropathy, diabetic nephropathy, insulin resistance, hyperglycemia, …	D006946	D009750	PRESENT
98	6936590	C-aryl glucoside SGLT2 inhibitors and method	A method is provided for treating diabetes and related diseases employing an SGLT2 inhibiting amount of a compound of the formula Figure US06936590-20050830-C00001 alone or in combination with one or more other antidiabetic agent(s) or other therapeutic agent(s). 1. A method for treating diabetes, diabetic retinopathy, diabetic neuropathy, diabetic nephropathy, insulin resistance, hyperglycemia, …	D006949	D009750	PRESENT
98	6936590	C-aryl glucoside SGLT2 inhibitors and method	A method is provided for treating diabetes and related diseases employing an SGLT2 inhibiting amount of a compound of the formula Figure US06936590-20050830-C00001 alone or in combination with one or more other antidiabetic agent(s) or other therapeutic agent(s). 1. A method for treating diabetes, diabetic retinopathy, diabetic neuropathy, diabetic nephropathy, insulin resistance, hyperglycemia, …	D015228	D009750	PRESENT
98	6936590	C-aryl glucoside SGLT2 inhibitors and method	A method is provided for treating diabetes and related diseases employing an SGLT2 inhibiting amount of a compound of the formula Figure US06936590-20050830-C00001 alone or in combination with one or more other antidiabetic agent(s) or other therapeutic agent(s). 1. A method for treating diabetes, diabetic retinopathy, diabetic neuropathy, diabetic nephropathy, insulin resistance, hyperglycemia, …	D050197	D002318	PRESENT
98	6936590	C-aryl glucoside SGLT2 inhibitors and method	A method is provided for treating diabetes and related diseases employing an SGLT2 inhibiting amount of a compound of the formula Figure US06936590-20050830-C00001 alone or in combination with one or more other antidiabetic agent(s) or other therapeutic agent(s). 1. A method for treating diabetes, diabetic retinopathy, diabetic neuropathy, diabetic nephropathy, insulin resistance, hyperglycemia, …	D009765	D009750	PRESENT
98	6936590	C-aryl glucoside SGLT2 inhibitors and method	A method is provided for treating diabetes and related diseases employing an SGLT2 inhibiting amount of a compound of the formula Figure US06936590-20050830-C00001 alone or in combination with one or more other antidiabetic agent(s) or other therapeutic agent(s). 1. A method for treating diabetes, diabetic retinopathy, diabetic neuropathy, diabetic nephropathy, insulin resistance, hyperglycemia, …	D009765	D013568	PRESENT
99	7550434	Stabilized teriparatide solutions	A stabilized pharmaceutical composition in the form of a solution for parenteral administration of a parathyroid hormone is described wherein the therapeutically active ingredient is stabilized with a buffer and a polyol. Preferred preparations contain in an aqueous solution human PTH(1-34), mannitol, an acetate or tartrate buffering agent and m-cresol or benzyl alcohol as a preservative. 1. A pr…	D007037	D004700	PRESENT
100	6558651	Aerosols containing annealed particulate salbutamol and tetrafluoroethane	This invention relates to aerosol formulations of use for the administration of medicaments by inhalation. More particularly, the invention relates to a pharmaceutical aerosol formulation which comprises particulate salbutamol sulphate having a crystalline form in which the outer layer of the crystals is substantially non-amorphous; and 1,1,1,2-tetrafluoroethane. A method of treating respiratory …	NA		NULL

## Sheet: mti
ID	MTI_unique	Score	MTI_unique_ag	MTI_present
1	D009798	8199	D005128	PRESENT
1	D005901	6489	D005128	PRESENT
2	D001424	1719	D007239	PRESENT
3	NA	NA		NULL
4	D008595	4373	D000091642	PRESENT
4	D008595	4373	D013568	PRESENT
5	NA	NA		NULL
6	NA	NA		NULL
7	D046150	78449	D009140	PRESENT
7	D046150	78449	D009358	PRESENT
7	D046150	78449	D004700	PRESENT
7	D004393	27189	D009140	PRESENT
7	D004393	27189	D009422	PRESENT
7	D004393	27189	D004700	PRESENT
8	D000152	7791	D017437	PRESENT
9	D010033	55587	D010038	PRESENT
10	D009798	5238	D005128	PRESENT
10	D005901	3081	D005128	PRESENT
10	D008171	1635	D012140	PRESENT
10	D005767	1326	D004066	PRESENT
11	D014581	6207	D017437	PRESENT
11	D014581	6207	D007154	PRESENT
11	D065631	840	D012140	PRESENT
11	D065631	840	D010038	PRESENT
11	D065631	840	D007154	PRESENT
12	NA	NA		NULL
13	D043183	2890	D004066	PRESENT
14	D005776	39223	D009422	PRESENT
14	D005776	39223	D009358	PRESENT
14	D005776	39223	D009750	PRESENT
14	D016464	2466	D009358	PRESENT
14	D016464	2466	D009750	PRESENT
15	D010051	9849	D009369	PRESENT
15	D010051	9849	D000091642	PRESENT
15	D010051	9849	D004700	PRESENT
16	D000741	51969	D006425	PRESENT
16	D013921	13242	D006425	PRESENT
16	D009190	6204	D006425	PRESENT
16	D007938	5682	D009369	PRESENT
16	D008107	2181	D004066	PRESENT
16	D010272	1254	D007239	PRESENT
16	D011693	1000	D006425	PRESENT
16	D011693	1000	D013568	PRESENT
17	D012141	3591	D007239	PRESENT
17	D012141	3591	D012140	PRESENT
18	D003233	99832	D005128	PRESENT
18	D003233	99832	D007154	PRESENT
18	D011537	7302	D017437	PRESENT
18	D011537	7302	D013568	PRESENT
19	NA	NA		NULL
20	D007319	10602	D009422	PRESENT
21	D003873	10258	D017437	PRESENT
21	D011565	801	D017437	PRESENT
22	D006976	2726	D012140	PRESENT
22	D006976	2726	D002318	PRESENT
23	D010661	112596	D009422	PRESENT
23	D010661	112596	D009358	PRESENT
23	D010661	112596	D009750	PRESENT
24	NA	NA		NULL
25	D053201	8854	D000091642	PRESENT
25	D053201	8854	D013568	PRESENT
26	D015658	4058	D007239	PRESENT
26	D015658	4058	D000091642	PRESENT
26	D015658	4058	D007154	PRESENT
26	D000163	2606	D007239	PRESENT
26	D000163	2606	D000091642	PRESENT
26	D000163	2606	D007154	PRESENT
27	D056806	69999	D009422	PRESENT
27	D056806	69999	D009358	PRESENT
27	D056806	69999	D009750	PRESENT
28	NA	NA		NULL
29	D002318	1000	D002318	PRESENT
30	NA	NA		NULL
31	D054990	18002	D012140	PRESENT
31	D022861	14600	D005128	PRESENT
31	D022861	14600	D006425	PRESENT
31	D022861	14600	D009358	PRESENT
31	D022861	14600	D017437	PRESENT
31	D022861	14600	D009750	PRESENT
31	D012220	13907	D007239	PRESENT
31	D012220	13907	D012140	PRESENT
31	D012220	13907	D010038	PRESENT
31	D007627	13613	D014024	PRESENT
31	D007627	13613	D017437	PRESENT
31	D007627	13613	D013568	PRESENT
31	D023903	12983	D002318	PRESENT
31	D009103	12713	D009422	PRESENT
31	D009103	12713	D007154	PRESENT
31	D001249	1191	D012140	PRESENT
31	D001249	1191	D007154	PRESENT
31	D008103	1158	D004066	PRESENT
31	D008103	1158	D013568	PRESENT
31	D001168	465	D009140	PRESENT
32	D010514	12130	D009057	PRESENT
33	D043183	26250	D004066	PRESENT
33	D003093	11685	D004066	PRESENT
33	D003424	11196	D004066	PRESENT
33	D003112	9831	D004066	PRESENT
33	D018589	9318	D004066	PRESENT
33	D018589	9318	D013568	PRESENT
33	D005767	23775	D004066	PRESENT
33	D045823	5568	D004066	PRESENT
33	D015212	5514	D004066	PRESENT
33	D005764	5388	D004066	PRESENT
33	D006457	1000	D006425	PRESENT
34	D046152	18808	D009369	PRESENT
34	D046152	18808	D004066	PRESENT
34	D002289	18736	D009369	PRESENT
34	D002289	18736	D012140	PRESENT
34	D008175	0	D009369	PRESENT
34	D008175	0	D012140	PRESENT
34	D010051	9783	D009369	PRESENT
34	D010051	9783	D000091642	PRESENT
34	D010051	9783	D004700	PRESENT
34	D009373	9765	D009369	PRESENT
34	D015470	8238	D009369	PRESENT
34	D015464	6633	D009369	PRESENT
34	D015464	6633	D006425	PRESENT
34	D015464	6633	D013568	PRESENT
34	D011471	5883	D009369	PRESENT
34	D011471	5883	D000091642	PRESENT
34	D012509	3993	D009369	PRESENT
34	D010190	3234	D009369	PRESENT
34	D010190	3234	D004066	PRESENT
34	D010190	3234	D004700	PRESENT
34	D008545	2925	D009369	PRESENT
34	D008415	1113	D009369	PRESENT
34	D008415	1113	D007154	PRESENT
34	D015179	1000	D009369	PRESENT
34	D015179	1000	D004066	PRESENT
35	D013474	8067	D014947	PRESENT
36	D020521	3510	D009422	PRESENT
36	D020521	3510	D002318	PRESENT
36	D013927	3123	D002318	PRESENT
36	D001161	2298	D002318	PRESENT
37	D003877	7935	D017437	PRESENT
37	D011537	6288	D017437	PRESENT
37	D011537	6288	D013568	PRESENT
37	D004485	6099	D017437	PRESENT
37	D006967	4053	D007154	PRESENT
38	NA	NA		NULL
39	D014846	5973	D009369	PRESENT
39	D014846	5973	D000091642	PRESENT
39	D001172	1257	D009140	PRESENT
39	D001172	1257	D017437	PRESENT
39	D001172	1257	D007154	PRESENT
39	D012878	1000	D009369	PRESENT
39	D012878	1000	D017437	PRESENT
39	D012878	1000	D012140	PRESENT
39	D012878	1000	D004066	PRESENT
39	D008175	1000	D009369	PRESENT
39	D008175	1000	D017437	PRESENT
39	D008175	1000	D012140	PRESENT
39	D008175	1000	D004066	PRESENT
39	D001943	1000	D009369	PRESENT
39	D001943	1000	D017437	PRESENT
39	D001943	1000	D012140	PRESENT
39	D001943	1000	D004066	PRESENT
39	D003110	1000	D009369	PRESENT
39	D003110	1000	D017437	PRESENT
39	D003110	1000	D012140	PRESENT
39	D003110	1000	D004066	PRESENT
40	NA	NA		NULL
41	D010300	19332	D009422	PRESENT
42	D006949	1291	D009750	PRESENT
42	D006943	501	D009750	PRESENT
43	NA	NA		NULL
44	NA	NA		NULL
45	NA	NA		NULL
46	D006255	89981	D012140	PRESENT
46	D006255	89981	D010038	PRESENT
46	D006255	89981	D007154	PRESENT
46	D029481	42737	D007239	PRESENT
46	D029481	42737	D012140	PRESENT
46	D029481	42737	D013568	PRESENT
46	D001250	35918	D012140	PRESENT
46	D001250	35918	D007154	PRESENT
46	D012220	32681	D007239	PRESENT
46	D012220	32681	D012140	PRESENT
46	D012220	32681	D010038	PRESENT
46	D001249	93765	D012140	PRESENT
46	D001249	93765	D007154	PRESENT
47	D003233	15143	D005128	PRESENT
47	D003233	15143	D007154	PRESENT
47	D065631	10467	D012140	PRESENT
47	D065631	10467	D010038	PRESENT
47	D065631	10467	D007154	PRESENT
48	D006976	11172	D012140	PRESENT
48	D006976	11172	D002318	PRESENT
48	D012128	1000	D012140	PRESENT
49	D004827	17193	D009422	PRESENT
50	D000087122	12456	D009422	PRESENT
50	D000087122	12456	D013568	PRESENT
51	D001249	16035	D012140	PRESENT
51	D001249	16035	D007154	PRESENT
52	NA	NA		NULL
53	D010024	888	D009140	PRESENT
53	D010024	888	D009750	PRESENT
53	D001862	1000	D009140	PRESENT
53	D001862	1000	D055687	PRESENT
54	D001424	3756	D007239	PRESENT
55	D009837	750664	D009369	PRESENT
55	D046152	691813	D009369	PRESENT
55	D046152	691813	D004066	PRESENT
55	D055728	588528	D006425	PRESENT
55	D005909	528346	D009369	PRESENT
55	D015466	396763	D009369	PRESENT
55	D015466	396763	D006425	PRESENT
55	D015466	396763	D013568	PRESENT
55	D018223	369070	D009369	PRESENT
55	D008579	354302	D009369	PRESENT
55	D008579	354302	D009422	PRESENT
55	D000077216	353450	D009369	PRESENT
55	D000077216	353450	D000091642	PRESENT
55	D000077216	353450	D004700	PRESENT
55	D018316	345038	D009369	PRESENT
55	D015266	303029	D007239	PRESENT
55	D015266	303029	D009369	PRESENT
55	D005185	299879	D009369	PRESENT
55	D005185	299879	D000091642	PRESENT
55	D010386	263174	D009369	PRESENT
55	D003528	260564	D009369	PRESENT
55	D010534	246236	D009369	PRESENT
55	D010534	246236	D004066	PRESENT
55	D013274	244250	D009369	PRESENT
55	D013274	244250	D004066	PRESENT
55	D013736	243713	D009369	PRESENT
55	D013736	243713	D000091642	PRESENT
55	D013736	243713	D004700	PRESENT
55	D051677	228506	D009369	PRESENT
55	D012514	225344	D007239	PRESENT
55	D012514	225344	D009369	PRESENT
55	D055752	218552	D009369	PRESENT
55	D055752	218552	D012140	PRESENT
55	D011087	210881	D009369	PRESENT
55	D011087	210881	D006425	PRESENT
55	D013920	208052	D006425	PRESENT
55	D015477	207908	D009369	PRESENT
55	D015477	207908	D006425	PRESENT
55	D015477	207908	D013568	PRESENT
55	D054990	205955	D012140	PRESENT
55	D001752	202511	D009369	PRESENT
55	D001752	202511	D006425	PRESENT
55	D001752	202511	D013568	PRESENT
55	D002817	199910	D009369	PRESENT
55	D034721	199535	D009369	PRESENT
55	D034721	199535	D007154	PRESENT
55	D018222	184535	D009369	PRESENT
55	D012512	184535	D009369	PRESENT
55	D017681	405064	D006425	PRESENT
55	D009373	89076	D009369	PRESENT
55	D010051	353451	D009369	PRESENT
55	D010051	353451	D000091642	PRESENT
55	D010051	353451	D004700	PRESENT
55	D008577	77463	D009369	PRESENT
55	D008577	77463	D009422	PRESENT
55	D012878	303030	D009369	PRESENT
55	D012878	303030	D017437	PRESENT
55	D008175	218553	D009369	PRESENT
55	D008175	218553	D012140	PRESENT
55	D001932	130722	D009369	PRESENT
55	D001932	130722	D009422	PRESENT
55	D012468	93861	D009369	PRESENT
55	D012468	93861	D009057	PRESENT
55	D008545	90105	D009369	PRESENT
55	D010190	73209	D009369	PRESENT
55	D010190	73209	D004066	PRESENT
55	D010190	73209	D004700	PRESENT
55	D015470	60579	D009369	PRESENT
55	D004938	60480	D009369	PRESENT
55	D004938	60480	D004066	PRESENT
55	D013964	52626	D009369	PRESENT
55	D013964	52626	D004700	PRESENT
55	D003110	51546	D009369	PRESENT
55	D003110	51546	D004066	PRESENT
55	D012004	42471	D009369	PRESENT
55	D012004	42471	D004066	PRESENT
55	D054198	39804	D009369	PRESENT
55	D054198	39804	D006425	PRESENT
55	D054198	39804	D007154	PRESENT
55	D009447	38505	D009369	PRESENT
55	D011471	29118	D009369	PRESENT
55	D011471	29118	D000091642	PRESENT
55	D008107	2952	D004066	PRESENT
55	D001172	2934	D009140	PRESENT
55	D001172	2934	D017437	PRESENT
55	D001172	2934	D007154	PRESENT
55	D006393	1000	D009369	PRESENT
55	D006393	1000	D004066	PRESENT
55	D015179	1000	D009369	PRESENT
55	D015179	1000	D004066	PRESENT
55	D002296	1000	D009369	PRESENT
55	D002296	1000	D004066	PRESENT
56	D015658	37701	D007239	PRESENT
56	D015658	37701	D000091642	PRESENT
56	D015658	37701	D007154	PRESENT
57	NA	NA		NULL
58	D007172	7126	D000091642	PRESENT
59	D009798	7809	D005128	PRESENT
59	D005901	4578	D005128	PRESENT
60	D000506	9836	D017437	PRESENT
60	D012628	8498	D017437	PRESENT
60	D010391	7223	D017437	PRESENT
60	D010391	7223	D007154	PRESENT
60	D010392	7133	D017437	PRESENT
60	D010392	7133	D007154	PRESENT
60	D008010	6636	D017437	PRESENT
60	D014581	5559	D017437	PRESENT
60	D014581	5559	D007154	PRESENT
60	D000799	4836	D002318	PRESENT
60	D000799	4836	D017437	PRESENT
60	D000799	4836	D007154	PRESENT
60	D004890	3315	D017437	PRESENT
60	D004890	3315	D013568	PRESENT
60	D004485	3303	D017437	PRESENT
60	D003877	3144	D017437	PRESENT
60	D011565	2874	D017437	PRESENT
60	D004820	1677	D009358	PRESENT
60	D004820	1677	D017437	PRESENT
60	D014657	1176	D002318	PRESENT
60	D004802	630	D006425	PRESENT
61	D009181	762	D007239	PRESENT
62	D000740	339	D006425	PRESENT
63	D007172	13224	D000091642	PRESENT
64	D010024	8610	D009140	PRESENT
64	D010024	8610	D009750	PRESENT
64	D001862	3807	D009140	PRESENT
64	D001862	3807	D055687	PRESENT
65	D006949	12300	D009750	PRESENT
65	D007333	7401	D009750	PRESENT
65	D007333	7401	D010829	PRESENT
65	D003928	7179	D000091642	PRESENT
65	D003928	7179	D004700	PRESENT
65	D003930	6582	D005128	PRESENT
65	D003930	6582	D002318	PRESENT
65	D003930	6582	D004700	PRESENT
65	D006946	6690	D009750	PRESENT
65	D015228	5232	D009750	PRESENT
65	D006943	4440	D009750	PRESENT
65	D006973	1743	D002318	PRESENT
65	D009765	1686	D009750	PRESENT
65	D009765	1686	D013568	PRESENT
65	D050197	1215	D002318	PRESENT
66	NA	NA		NULL
67	D001249	16392	D012140	PRESENT
67	D001249	16392	D007154	PRESENT
68	NA	NA		NULL
69	D006628	7794	D017437	PRESENT
69	D006628	7794	D013568	PRESENT
70	NA	NA		NULL
71	NA	NA		NULL
72	D001237	11177	D013568	PRESENT
72	D001237	11177	D014947	PRESENT
73	NA	NA		NULL
74	NA	NA		NULL
75	D001424	705	D007239	PRESENT
76	D007638	19805	D005128	PRESENT
76	D015352	19902	D005128	PRESENT
77	D009181	282	D007239	PRESENT
78	D004890	5340	D017437	PRESENT
78	D004890	5340	D013568	PRESENT
79	D004942	7767	D004066	PRESENT
79	D015043	6918	D009369	PRESENT
79	D015043	6918	D004066	PRESENT
80	D012393	1206	D017437	PRESENT
81	D012893	90	D009422	PRESENT
81	D012893	90	D013568	PRESENT
82	NA	NA		NULL
83	D005356	14058	D009140	PRESENT
83	D005356	14058	D009422	PRESENT
84	NA	NA		NULL
85	D002318	22231	D002318	PRESENT
85	D006333	36411	D002318	PRESENT
85	D006973	4047	D002318	PRESENT
86	D014009	227410	D007239	PRESENT
86	D014009	227410	D017437	PRESENT
86	D014008	172016	D007239	PRESENT
86	D014008	172016	D017437	PRESENT
86	D014008	172016	D013568	PRESENT
86	D014007	71456	D007239	PRESENT
86	D014007	71456	D017437	PRESENT
86	D010304	61250	D007239	PRESENT
86	D010304	61250	D017437	PRESENT
86	D000084002	61019	D007239	PRESENT
86	D000084002	61019	D017437	PRESENT
86	D014010	56564	D007239	PRESENT
86	D014010	56564	D017437	PRESENT
86	D010854	55901	D007239	PRESENT
86	D010854	55901	D017437	PRESENT
86	D008271	53996	D007239	PRESENT
86	D008271	53996	D017437	PRESENT
86	D002862	52796	D007239	PRESENT
86	D002862	52796	D017437	PRESENT
86	D054000	52625	D009369	PRESENT
86	D054000	52625	D009422	PRESENT
86	D054000	52625	D009358	PRESENT
86	D010916	52583	D017437	PRESENT
86	D016107	52133	D009358	PRESENT
86	D016107	52133	D017437	PRESENT
86	D012532	51791	D007239	PRESENT
86	D012532	51791	D017437	PRESENT
86	D010391	50855	D017437	PRESENT
86	D010391	50855	D007154	PRESENT
86	D007644	50639	D009358	PRESENT
86	D007644	50639	D017437	PRESENT
86	D058285	50396	D007239	PRESENT
86	D060368	50318	D007239	PRESENT
86	D060368	50318	D017437	PRESENT
86	D004887	50204	D007239	PRESENT
86	D010241	49862	D017437	PRESENT
86	D010392	49655	D017437	PRESENT
86	D010392	49655	D007154	PRESENT
86	D007815	49520	D007239	PRESENT
86	D007815	49520	D017437	PRESENT
86	D013174	48881	D007239	PRESENT
86	D013174	48881	D017437	PRESENT
86	D059249	47876	D007239	PRESENT
86	D059249	47876	D010038	PRESENT
86	D013587	44510	D007239	PRESENT
86	D013587	44510	D000091642	PRESENT
86	D006069	43223	D007239	PRESENT
86	D006069	43223	D000091642	PRESENT
86	D016918	42992	D007239	PRESENT
86	D016918	42992	D009140	PRESENT
86	D014406	42581	D007239	PRESENT
86	D014005	355262	D007239	PRESENT
86	D014005	355262	D017437	PRESENT
86	D008010	14808	D017437	PRESENT
86	D011565	10452	D017437	PRESENT
86	D004890	9315	D017437	PRESENT
86	D004890	9315	D013568	PRESENT
86	D015821	9030	D007239	PRESENT
86	D015821	9030	D005128	PRESENT
86	D014860	7710	D007239	PRESENT
86	D014860	7710	D017437	PRESENT
86	D007645	7569	D009358	PRESENT
86	D007645	7569	D017437	PRESENT
86	D003877	7062	D017437	PRESENT
86	D000505	5814	D017437	PRESENT
86	D000505	5814	D013568	PRESENT
86	D007918	2229	D007239	PRESENT
86	D008180	1944	D017437	PRESENT
86	D008180	1944	D007154	PRESENT
86	D012595	1000	D017437	PRESENT
86	D012595	1000	D007239	PRESENT
86	D012595	1000	D006425	PRESENT
86	D012595	1000	D013568	PRESENT
86	D012595	1000	D005128	PRESENT
86	D014376	1000	D017437	PRESENT
86	D014376	1000	D007239	PRESENT
86	D014376	1000	D006425	PRESENT
86	D014376	1000	D013568	PRESENT
86	D014376	1000	D005128	PRESENT
86	D006099	1000	D017437	PRESENT
86	D006099	1000	D007239	PRESENT
86	D006099	1000	D006425	PRESENT
86	D006099	1000	D013568	PRESENT
86	D006099	1000	D005128	PRESENT
86	D007634	1000	D017437	PRESENT
86	D007634	1000	D007239	PRESENT
86	D007634	1000	D006425	PRESENT
86	D007634	1000	D013568	PRESENT
86	D007634	1000	D005128	PRESENT
87	D010300	22059	D009422	PRESENT
88	D015043	13131	D009369	PRESENT
88	D015043	13131	D004066	PRESENT
88	D005764	6342	D004066	PRESENT
89	D000069316	21661	D017437	PRESENT
90	NA	NA		NULL
91	NA	NA		NULL
92	NA	NA		NULL
93	D006561	102627	D007239	PRESENT
93	D006561	102627	D017437	PRESENT
93	D000085343	7017	D007239	PRESENT
94	D000087122	6927	D009422	PRESENT
94	D000087122	6927	D013568	PRESENT
94	D008607	6213	D009422	PRESENT
94	D008607	6213	D013568	PRESENT
94	D019636	351	D009422	PRESENT
94	D003704	1000	D009422	PRESENT
95	D003876	36968	D009358	PRESENT
95	D003876	36968	D017437	PRESENT
95	D003876	36968	D007154	PRESENT
95	D004890	9687	D017437	PRESENT
95	D004890	9687	D013568	PRESENT
95	D011537	7272	D017437	PRESENT
95	D011537	7272	D013568	PRESENT
95	D004485	1000	D017437	PRESENT
96	D003680	16610	D004066	PRESENT
96	D003680	16610	D010038	PRESENT
96	D004827	11109	D009422	PRESENT
96	D012640	4842	D009422	PRESENT
96	D012640	4842	D013568	PRESENT
97	D000544	5107	D009422	PRESENT
97	D008881	1017	D009422	PRESENT
97	D009765	207	D009750	PRESENT
97	D009765	207	D013568	PRESENT
98	D006949	23485	D009750	PRESENT
98	D007333	18523	D009750	PRESENT
98	D007333	18523	D010829	PRESENT
98	D003928	15346	D000091642	PRESENT
98	D003928	15346	D004700	PRESENT
98	D003930	15097	D005128	PRESENT
98	D003930	15097	D002318	PRESENT
98	D003930	15097	D004700	PRESENT
98	D015228	10419	D009750	PRESENT
98	D006943	8580	D009750	PRESENT
98	D050197	1374	D002318	PRESENT
99	D010024	351	D009140	PRESENT
99	D010024	351	D009750	PRESENT
99	D002239	1000	D009358	PRESENT
99	D002239	1000	D009750	PRESENT
100	NA	NA		NULL
