# Supplementary material for: Manual versus machine: How accurately does the Medical Text Indexer (MTI) classify different document types into disease areas?
Source: PLoS One. 2024 Mar 13;19(3):e0297526. doi: 10.1371/journal.pone.0297526 (PMC10936797; doi:10.1371/journal.pone.0297526)
Supplement: S1 Appendix — (ZIP) [file pone.0297526.s001.zip › histograms_no_of_codes/histograms.txt]

Histograms of the number of codes per grant/patent/drug indication used by MTI or the human coder.

man = human (manual) coder
mti = MTI as coder
d = drug indication
g = grant
pt = patent
